# Supplementary material for: JAK Inhibition Differentially Affects NK Cell and ILC1 Homeostasis
Source: Front Immunol. 2019 Dec 19;10:2972. doi: 10.3389/fimmu.2019.02972 (PMC6930870; doi:10.3389/fimmu.2019.02972)
Supplement: Supplementary file 1 [file Table_1.XLSX]

## Sheet: Expressed genes
Expressed genes in NK cells, log2 RPKM > 1
RPKM values are log2 transformed
Gene Symbol	Tofacitinib	Vehicle	pvalue	FC
0610009B22Rik	2.26308	2.29654	0.836444	0.977077
0610009L18Rik	1.13218	1.20222	0.760678	0.952613
0610010F05Rik	2.51162	2.3683	0.207853	1.10444
0610010K14Rik	4.92545	5.16804	0.0421606	0.845222
0610012G03Rik	3.8949	3.98995	0.500933	0.936241
0610030E20Rik	4.40066	4.27992	0.535842	1.08729
0610037L13Rik	2.83596	3.02876	0.472914	0.874906
1110002L01Rik	1.88586	1.82602	0.79189	1.04235
1110004F10Rik	5.44854	5.61263	0.260847	0.892493
1110008P14Rik	4.14523	4.60821	0.12538	0.725489
1110012L19Rik	3.34584	3.43043	0.683287	0.943056
1110038B12Rik	2.97655	3.02967	0.643094	0.963847
1110038F14Rik	3.23446	3.36868	0.446103	0.911166
1110059E24Rik	3.00409	3.07903	0.619784	0.949383
1110059G10Rik	2.05086	2.14932	0.267936	0.934032
1110065P20Rik	2.37832	2.54161	0.505514	0.89299
1190002N15Rik	4.20963	4.11003	0.204489	1.07148
1190007I07Rik	2.18472	2.14676	0.865748	1.02666
1300002E11Rik	2.80755	2.72983	0.639206	1.05535
1500011B03Rik	3.85358	3.80699	0.746025	1.03282
1500011K16Rik	3.20183	3.35812	0.700777	0.89733
1500015A07Rik	1.03535	1.30865	0.578237	0.827427
1600002K03Rik	2.70935	2.88267	0.0949984	0.886802
1600012H06Rik	3.89406	3.92912	0.785416	0.975993
1600014C10Rik	3.62245	3.79633	0.179847	0.886458
1600020E01Rik	3.21049	3.07598	0.617808	1.09772
1700007J10Rik	2.21213	1.9193	0.302659	1.22504
1700007L15Rik	0.825725	1.13052	0.340481	0.809559
1700010I02Rik	2.84515	2.16774	0.217939	1.59926
1700010I14Rik	1.02322	0.745491	0.31832	1.21229
1700017B05Rik	1.34828	1.42524	0.65024	0.94805
1700020I14Rik	5.09185	5.26254	0.102885	0.888416
1700020L24Rik	1.85966	2.6518	0.0404836	0.577485
1700021F05Rik	2.54346	2.73861	0.300125	0.873481
1700025G04Rik	3.82886	4.12168	0.0215031	0.816304
1700025N23Rik	1.38027	1.22254	0.671602	1.11553
1700030K09Rik	1.41376	1.34408	0.647331	1.04948
1700037C18Rik	0.645423	1.07053	0.165517	0.744785
1700037H04Rik	4.95341	5.0597	0.564681	0.928968
1700047I17Rik2	1.16895	1.16128	0.765327	1.00533
1700048O20Rik	1.20449	0.922971	0.186221	1.21547
1700052K11Rik	0.786971	1.36066	0.0649707	0.671898
1700066M21Rik	1.58058	1.02857	0.112159	1.46613
1700094D03Rik	1.83863	1.50609	0.321239	1.25923
1700096K18Rik	1.34409	1.91917	0.0852085	0.671248
1700123O20Rik	4.05941	3.96957	0.311075	1.06425
1810006J02Rik	0.872475	1.99507	0.0247974	0.459268
1810009A15Rik	4.64682	5.00818	0.0128204	0.778433
1810013L24Rik	3.95817	3.83577	0.20511	1.08854
1810014B01Rik	0.685138	1.11918	0.269425	0.740184
1810022K09Rik	4.42566	4.71903	0.185496	0.815994
1810026B05Rik	3.64148	3.43274	0.282877	1.15568
1810030O07Rik	4.58251	4.47106	0.208134	1.08031
1810032O08Rik	1.90093	2.06492	0.521074	0.892555
1810034E14Rik	1.60579	1.8386	0.359296	0.850977
1810037I17Rik	5.5597	5.54075	0.736516	1.01322
1810041H14Rik	2.19948	2.32556	0.607534	0.916315
1810043G02Rik	1.91212	1.69352	0.00436516	1.1636
1810058I24Rik	4.79282	5.23343	0.0303874	0.736826
2010001A14Rik	1.84401	2.13669	0.246955	0.816382
2010016I18Rik	1.99355	2.17094	0.488894	0.884304
2010315B03Rik	3.12635	3.28785	0.544571	0.894095
2010320M18Rik	2.05847	2.54336	0.0650645	0.71455
2210016F16Rik	3.27567	3.70308	0.0265632	0.743591
2210016L21Rik	3.84713	3.86786	0.761409	0.98573
2210039B01Rik	3.67812	3.56515	0.64817	1.08145
2300009A05Rik	3.26716	3.29733	0.653595	0.9793
2310001H17Rik	2.97079	3.41766	0.214557	0.733632
2310009A05Rik	3.18185	3.41434	0.417493	0.851165
2310009B15Rik	1.44489	1.7923	0.273019	0.785993
2310011J03Rik	4.65657	4.78515	0.357744	0.914734
2310015A10Rik	1.52954	1.68796	0.2166	0.896008
2310022A10Rik	3.14099	3.14368	0.991203	0.998138
2310022B05Rik	1.78505	1.62232	0.259426	1.11941
2310033P09Rik	4.23643	4.25009	0.922939	0.990578
2310039H08Rik	2.52455	2.87659	0.414319	0.783473
2310039L15Rik	3.49142	3.10207	0.12692	1.3098
2310057M21Rik	1.21374	1.11103	0.563139	1.07379
2310061I04Rik	3.49421	3.25318	0.136547	1.18184
2410002F23Rik	4.16766	4.3142	0.00798629	0.903412
2410004B18Rik	3.76509	3.65863	0.498653	1.07658
2410006H16Rik	5.39594	5.62418	0.165122	0.85368
2410015M20Rik	5.04118	5.26288	0.130745	0.857557
2410022M11Rik	0.677222	1.29785	0.105429	0.650388
2410131K14Rik	2.04794	2.14193	0.411589	0.936925
2500004C02Rik	1.05094	0.898505	0.233935	1.11145
2510002D24Rik	4.3079	4.1058	0.0664894	1.15037
2510039O18Rik	5.9396	6.03136	0.402846	0.938377
2610001J05Rik	3.15179	3.39344	0.00490889	0.845779
2610002M06Rik	2.27651	2.56945	0.0662038	0.816236
2610005L07Rik	4.54166	4.38588	0.341678	1.11403
2610008E11Rik	2.9258	2.67512	0.186359	1.18977
2610044O15Rik8	3.20819	2.98375	0.194514	1.16832
2610301B20Rik	1.78659	1.76024	0.757095	1.01843
2610306M01Rik	0.854915	1.331	0.120815	0.718925
2610507B11Rik	4.82184	5.07391	0.00445451	0.839688
2610507I01Rik	1.13003	0.968244	0.581728	1.11867
2610524H06Rik	3.50706	3.4101	0.693722	1.06952
2700038G22Rik	1.92513	2.21356	0.0905564	0.818798
2700049A03Rik	1.97626	1.84844	0.105154	1.09264
2700062C07Rik	2.42382	2.57237	0.484662	0.902156
2700097O09Rik	1.37781	0.955517	0.150369	1.34006
2810001G20Rik	3.3051	3.21493	0.588162	1.06449
2810002D19Rik	1.16091	1.25373	0.462163	0.93769
2810004N23Rik	3.06842	3.68549	0.00491645	0.651991
2810006K23Rik	2.73232	2.70549	0.595632	1.01877
2810013P06Rik	3.36811	3.29484	0.54315	1.0521
2810021J22Rik	2.75335	2.4852	0.220316	1.20426
2810025M15Rik	1.6854	1.86773	0.216841	0.881283
2810468N07Rik	0.143696	1.20449	0.0639162	0.479367
2900026A02Rik	1.24894	1.27927	0.840937	0.979196
2900076A07Rik	2.29015	2.13538	0.589978	1.11324
2900093K20Rik	1.8807	1.67751	0.55838	1.15124
2900097C17Rik	5.69658	5.69292	0.969356	1.00254
3110009E18Rik	1.77356	2.04823	0.412889	0.826639
3110040N11Rik	3.28172	3.40197	0.209608	0.920027
3110056K07Rik	3.06584	2.70338	0.454334	1.28561
3830406C13Rik	2.72827	3.0339	0.0788139	0.80909
4632404H12Rik	1.33067	1.3998	0.85557	0.953216
4632415L05Rik	2.89283	2.83775	0.291451	1.03892
4833420G17Rik	5.25534	4.88049	0.141518	1.2967
4833438C02Rik	3.26463	3.02823	0.212764	1.17805
4833439L19Rik	4.24117	4.15515	0.302679	1.06144
4921524J17Rik	3.43433	3.42955	0.958876	1.00332
4921531C22Rik	0.706183	1.24134	0.135786	0.690084
4930402H24Rik	1.33544	1.31156	0.87715	1.01669
4930413G21Rik	3.75695	3.57903	0.222873	1.13126
4930430F08Rik	1.62902	1.47599	0.197906	1.11191
4930453N24Rik	5.56819	5.46998	0.601311	1.07044
4930470H14Rik	4.88547	4.69457	0.703575	1.14147
4930486L24Rik	3.29995	3.56271	0.292847	0.833487
4930503L19Rik	2.63918	2.22634	0.129907	1.33131
4930504C09Rik	1.38692	1.21074	0.614424	1.12989
4930511M06Rik	3.53354	3.2533	0.297632	1.21439
4930512M02Rik	2.74645	2.35581	0.577353	1.31097
4930523C07Rik	4.70981	4.82164	0.226807	0.925414
4930526I15Rik	2.44201	2.35999	0.65539	1.0585
4930533N22Rik	3.01613	2.85262	0.582069	1.12001
4930544D05Rik	2.17449	1.85116	0.422736	1.25122
4930557K07Rik	1.19477	0.576346	0.0328958	1.53519
4930577N17Rik	2.2505	2.3571	0.461723	0.928776
4930579G18Rik	1.93315	1.37635	0.0219328	1.471
4930579G24Rik	2.69292	2.15051	0.0252185	1.4564
4930581F22Rik	3.04811	2.84903	0.419066	1.14797
4931406C07Rik	1.14139	1.37885	0.339429	0.848237
4931406P16Rik	3.19245	3.10452	0.286262	1.06284
4932438A13Rik	4.03016	3.81518	0.259008	1.16069
4933407K13Rik	1.16871	0.962664	0.402377	1.15352
4933409K07Rik	3.13916	3.01323	0.695109	1.09121
4933412E12Rik	1.94714	1.81221	0.336135	1.09804
4933421O10Rik	1.22858	1.11646	0.75192	1.08082
4933427D14Rik	2.17112	2.14146	0.80929	1.02077
4933434E20Rik	4.19959	4.22349	0.309033	0.98357
4933439C10Rik	1.00217	0.924362	0.796849	1.05541
5031425E22Rik	3.97741	3.86418	0.493117	1.08165
5031439G07Rik	2.52318	2.39667	0.616268	1.09165
5430405H02Rik	2.15447	2.05159	0.416603	1.07391
5430416N02Rik	3.03272	3.27822	0.315289	0.843526
5430427O19Rik	2.74077	2.535	0.0913578	1.1533
5530601H04Rik	1.48884	1.2896	0.313557	1.14809
5730408K05Rik	2.69561	3.17355	0.260077	0.718002
5730455P16Rik	1.66735	1.96269	0.0345052	0.814876
5830428M24Rik	2.74499	2.87783	0.437249	0.91203
5830432E09Rik	3.90211	4.10366	0.105753	0.869618
5830454E08Rik	1.0784	0.789697	0.435678	1.22154
6030458C11Rik	3.98114	3.91356	0.771933	1.04796
6430706D22Rik	3.80015	3.58695	0.233448	1.15925
6530402F18Rik	2.73449	2.74889	0.898266	0.99007
6530403H02Rik	2.25801	2.17356	0.791398	1.06028
6820431F20Rik	6.67926	6.5238	0.342117	1.11378
8030462N17Rik	3.21834	3.15882	0.772997	1.04213
9030025P20Rik	2.44187	2.47344	0.922521	0.978358
9130019O22Rik	0.990427	1.14867	0.440536	0.896118
9130023H24Rik	1.37144	2.14386	0.016822	0.585434
9130221H12Rik	2.87038	3.04845	0.0119701	0.883887
9130401M01Rik	3.16752	3.04726	0.600965	1.08694
9330133O14Rik	1.7422	2.31911	0.0208673	0.670397
9330136K24Rik	1.37974	1.10826	0.352343	1.20704
9330151L19Rik	1.89845	1.41875	0.16928	1.39446
9330175E14Rik	0.883753	1.0459	0.700332	0.893697
9430015G10Rik	3.68273	3.10386	0.0723106	1.49368
9430038I01Rik	2.65	2.76871	0.50027	0.921011
9430091E24Rik	1.35939	1.36184	0.990499	0.998307
9530068E07Rik	5.08833	5.18175	0.449157	0.937295
9930012K11Rik	1.72957	1.77533	0.823709	0.968774
9930021J03Rik	2.68039	2.60096	0.148915	1.0566
9930104L06Rik	2.84094	2.64779	0.512934	1.14325
9930111J21Rik1	5.05791	4.99401	0.690264	1.04528
A130010J15Rik	1.8501	1.48412	0.326686	1.28875
A130077B15Rik	5.6919	5.45679	0.503552	1.177
A230050P20Rik	2.98654	3.06102	0.67741	0.949684
A230072C01Rik	2.5498	2.28326	0.349818	1.20292
A330032B11Rik	2.17319	1.77789	0.168352	1.31522
A330069E16Rik	1.9499	1.86249	0.715246	1.06246
A430005L14Rik	4.10329	4.16682	0.499064	0.956921
A430033K04Rik	2.54818	2.09053	0.177563	1.3733
A430046D13Rik	3.57779	3.6758	0.564559	0.934323
A430078G23Rik	5.94374	5.69952	0.065646	1.18445
A630001G21Rik	4.09992	3.88629	0.378624	1.1596
A630072M18Rik	1.98063	1.7041	0.255014	1.21128
A630089N07Rik	5.04523	4.78081	0.454644	1.20115
A730008H23Rik	2.58694	2.7694	0.247193	0.881195
A730017L22Rik	2.48053	2.31559	0.600098	1.12113
A930005H10Rik	1.15236	1.36662	0.169121	0.861986
A930006K02Rik	2.44568	2.28545	0.36411	1.11746
A930015D03Rik	3.16544	3.09935	0.785359	1.04688
A930024E05Rik	2.68769	2.51073	0.433884	1.13049
AA388235	2.49783	2.59149	0.716413	0.937142
AA465934	1.97992	1.87	0.773087	1.07917
Aaas	4.29906	4.22608	0.31565	1.05189
Aacs	2.39915	2.59188	0.154555	0.874954
Aaed1	4.18843	4.19735	0.907809	0.993834
Aagab	3.24924	3.41643	0.255798	0.890574
Aak1	3.76654	3.9359	0.0332652	0.889236
Aamdc	2.70033	2.5327	0.476148	1.12321
Aamp	6.06556	6.05577	0.944887	1.00681
Aar2	2.95641	2.95455	0.986988	1.00129
Aars	3.67133	4.12439	0.0477676	0.730491
Aarsd1	3.11215	3.08903	0.904397	1.01616
Aasdh	1.62995	1.5797	0.788941	1.03544
Aasdhppt	2.60582	2.60679	0.993488	0.999328
Aatf	3.47204	3.70164	0.0734043	0.852871
AB124611	5.75504	5.77566	0.688073	0.985808
Abca1	3.78513	3.10612	0.0243513	1.60105
Abca2	5.24298	5.29452	0.412179	0.964904
Abca3	1.693	1.16712	0.0312451	1.43982
Abca7	5.03712	4.70918	0.00667903	1.25522
Abcb10	2.03996	2.02168	0.89704	1.01275
Abcb1a	3.49745	3.52479	0.60934	0.981228
Abcb7	3.28341	3.41747	0.222047	0.911265
Abcb8	1.24182	1.30578	0.67363	0.956641
Abcc1	2.03675	2.10492	0.587195	0.953849
Abcc10	1.92575	1.65427	0.188024	1.20705
Abcc4	1.83823	2.08659	0.0197958	0.841856
Abcc5	2.56025	2.09509	0.000959459	1.38047
Abcd1	4.58473	4.58768	0.986542	0.997955
Abcd3	2.42667	2.56439	0.274135	0.908955
Abcd4	3.12054	2.82144	0.198004	1.23037
Abce1	4.05611	4.36991	0.00210031	0.804522
Abcf1	5.28483	5.22234	0.465308	1.04427
Abcf2	3.63464	3.70124	0.515058	0.954884
Abcf3	4.15381	4.09384	0.273318	1.04244
Abcg1	4.19463	4.04979	0.0197065	1.10561
Abcg2	4.47269	4.32616	0.0190878	1.10691
Abcg3	1.65202	1.27731	0.0450365	1.29658
Abhd1	2.61842	2.71954	0.721101	0.932309
Abhd10	1.72695	1.67966	0.856854	1.03332
Abhd11	3.28559	3.25705	0.583364	1.01998
Abhd12	3.9697	4.21836	0.0790677	0.841681
Abhd13	3.53679	3.50796	0.531453	1.02019
Abhd16a	4.9213	4.86343	0.4362	1.04093
Abhd17a	5.18132	5.15113	0.86775	1.02115
Abhd17b	4.15368	3.98083	0.113409	1.12728
Abhd17c	2.82672	2.88608	0.469734	0.959687
Abhd18	1.70471	1.438	0.278548	1.20307
Abhd2	5.40131	5.52706	0.297643	0.916527
Abhd4	3.38654	3.32548	0.671472	1.04323
Abhd5	2.67276	2.60838	0.213559	1.04564
Abhd8	4.65288	4.47906	0.302517	1.12804
Abi1	5.78991	5.82808	0.496525	0.973888
Abi2	2.14784	2.00615	0.0760412	1.1032
Abi3	2.16638	2.20828	0.624505	0.971373
Abl1	3.88331	3.85939	0.612866	1.01672
Abl2	2.79887	2.92773	0.286033	0.914554
Ablim1	5.76797	5.97352	0.0242858	0.867206
Abr	5.00512	4.92224	0.234361	1.05913
Abracl	6.06524	6.25199	0.148264	0.878584
Abraxas1	1.78701	1.99956	0.243389	0.86301
Abraxas2	3.27141	3.25193	0.86182	1.01359
Abt1	2.77434	2.64627	0.130453	1.09283
Abtb1	5.17436	4.90142	0.0110081	1.20826
Abtb2	3.68264	3.57278	0.326889	1.07913
Acaa1a	4.55311	4.43673	0.182077	1.08401
Acaa2	4.62457	4.73578	0.349466	0.925812
Acaca	2.56671	2.83532	0.0852087	0.830121
Acad10	1.20106	0.954162	0.285125	1.18666
Acad11	2.23841	2.09083	0.258601	1.10771
Acad12	1.51431	1.10904	0.148101	1.32434
Acad8	2.52802	2.16112	0.0156682	1.28959
Acad9	3.39913	3.48714	0.531892	0.94082
Acadl	4.86658	4.94839	0.37123	0.944876
Acadm	4.33232	4.26493	0.381919	1.04781
Acads	3.84017	3.99501	0.366217	0.898231
Acadsb	3.23776	3.17313	0.703972	1.04582
Acadvl	5.10501	5.06571	0.8115	1.02762
Acap1	6.92498	7.06312	0.186319	0.908687
Acap2	4.00051	3.84503	0.00962516	1.11379
Acap3	2.49903	2.75981	0.0683518	0.834633
Acat1	3.78984	3.93245	0.0319448	0.905879
Acat2	3.40669	2.85947	0.0452046	1.46127
Acbd3	4.19362	3.99409	0.289699	1.14833
Acbd4	3.13373	2.98735	0.266517	1.10679
Acbd5	3.75367	3.49938	0.156788	1.19275
Acbd6	3.09041	3.40348	0.146531	0.804928
Accs	2.08618	2.03113	0.746957	1.03889
Acd	4.23508	4.45606	0.0827533	0.857983
Acer3	1.41144	1.53528	0.38087	0.917741
Acin1	6.08235	5.83065	0.0260414	1.19061
Acly	6.05201	6.14996	0.402356	0.93436
Aco1	3.36199	3.39785	0.768055	0.975452
Aco2	5.57603	5.58778	0.931611	0.991885
Acot11	1.19708	1.30074	0.544874	0.930668
Acot13	3.70587	3.73711	0.713988	0.978578
Acot2	2.80355	2.69056	0.235274	1.08147
Acot7	5.1844	5.3318	0.528344	0.902877
Acot8	4.06503	3.90881	0.166041	1.11436
Acot9	3.97537	4.11414	0.179417	0.908294
Acox1	3.48283	3.29002	0.0167438	1.14298
Acox3	3.92338	3.65851	0.0172495	1.20153
Acp1	2.45881	2.83515	0.0672594	0.770386
Acp2	1.88443	1.82899	0.752763	1.03918
Acp5	5.52132	5.44318	0.664495	1.05566
Acp6	3.38476	3.15302	0.049677	1.17425
Acpp	2.28507	1.71424	0.0328775	1.48537
Acrbp	3.04232	2.16619	0.050637	1.83545
Acsbg1	1.94013	1.69955	0.181708	1.18147
Acsf2	3.65011	3.79998	0.337636	0.901334
Acsf3	1.30357	1.12702	0.289487	1.13018
Acsl1	1.20534	1.12986	0.699204	1.05371
Acsl3	2.00546	1.45121	0.0660845	1.46841
Acsl4	3.65139	3.78558	0.146138	0.911176
Acsl5	5.0884	5.41179	0.0276226	0.799186
Acss1	4.02293	4.03297	0.92448	0.99306
Acss2	4.85543	4.55421	0.0418108	1.23219
Actb	10.7076	11.0343	0.0964623	0.79735
Actg1	9.40154	9.82262	0.055824	0.746864
Actl6a	4.31143	4.39251	0.201264	0.945349
Actn4	5.60644	5.76331	0.384662	0.89697
Actr10	3.84017	3.91024	0.29669	0.952589
Actr1a	5.60408	5.65809	0.658507	0.963256
Actr1b	4.92186	5.11994	0.00978848	0.871713
Actr2	7.06647	7.359	0.00494511	0.81647
Actr3	8.09846	8.31187	0.0557126	0.862496
Actr5	3.53672	3.3667	0.0255763	1.12507
Actr6	2.40944	2.22089	0.174994	1.13961
Actr8	4.16873	4.16651	0.98383	1.00154
Acvr1b	2.29096	2.06981	0.171106	1.16567
Acvr2a	1.53022	1.4336	0.385119	1.06926
Acy1	2.7662	2.82629	0.747877	0.959207
Acyp1	2.91916	3.19713	0.0482242	0.824747
Ada	4.88391	5.1876	0.08406	0.810177
Adal	2.34481	2.26211	0.543365	1.059
Adam10	5.11761	5.13171	0.713803	0.990274
Adam17	4.73942	4.99542	0.010379	0.837404
Adam9	2.5043	2.10171	0.000497855	1.32187
Adamts10	6.03172	5.72485	0.233654	1.23702
Adamts13	3.83955	3.67533	0.715433	1.12057
Adamts14	7.40849	7.38436	0.814512	1.01687
Adamts6	2.23931	2.26508	0.852326	0.982297
Adap1	2.26039	3.12535	0.0207224	0.549063
Adar	4.00745	4.15339	0.206531	0.903795
Adarb2	1.17155	0.623384	0.234495	1.46223
Adat2	1.43939	1.53046	0.72027	0.93883
Adat3	1.19203	0.967853	0.434837	1.16811
Adck1	1.77607	1.79708	0.909309	0.985541
Adck2	2.99391	3.03651	0.776489	0.970903
Adck5	2.63431	2.47062	0.211141	1.12015
Adcy3	2.84009	3.03808	0.10584	0.871761
Adcy7	6.42463	6.36155	0.452102	1.0447
Add1	6.09034	6.19501	0.418718	0.930016
Add3	6.54212	6.5399	0.974115	1.00154
Adgrb2	1.81663	2.06142	0.00153126	0.843936
Adgre5	8.09654	8.35172	0.104669	0.837885
Adgrg5	1.96234	2.14166	0.584789	0.88312
Adgrl1	1.05083	1.3563	0.00645351	0.809175
Adgrl4	2.49515	2.69722	0.263896	0.869303
Adh5	5.0608	5.23082	0.249822	0.88883
Adi1	4.18813	4.21594	0.859833	0.980904
Adipor1	5.51575	5.38961	0.230527	1.09137
Adipor2	5.0703	5.17622	0.0108396	0.929214
Adk	1.16297	1.14142	0.855796	1.01505
Adnp	3.73993	3.6355	0.28531	1.07507
Adnp2	3.14839	3.22687	0.199182	0.947056
Ado	2.66018	3.03013	0.0189819	0.773808
Adora2a	5.8777	5.75855	0.357092	1.0861
Adpgk	2.93995	3.04179	0.54634	0.931846
Adprh	5.36994	5.55318	0.2709	0.88072
Adprhl2	3.98416	4.14697	0.221792	0.893282
Adprm	3.7106	3.68307	0.390137	1.01926
Adrb1	1.05163	1.92196	0.00885645	0.547022
Adrb2	3.33701	3.03849	0.100315	1.22988
Adrm1	5.6973	5.67585	0.865874	1.01498
Adsl	3.03342	3.25337	0.170359	0.858596
Adss	4.84056	5.33329	0.00720337	0.710682
Adssl1	3.62268	3.58503	0.882948	1.02644
Adtrp	1.27895	0.807635	0.13673	1.38637
Aebp2	3.74323	3.75781	0.832085	0.989949
Aen	1.19899	2.09826	0.0055695	0.53616
Aes	7.73216	7.97365	0.138503	0.845869
Afdn	1.72957	2.1372	0.0184612	0.753859
Aff1	3.86753	3.70475	0.0787018	1.11944
Aff3	2.4312	2.33595	0.621431	1.06825
Aff4	3.34873	3.33387	0.851583	1.01035
Afg1l	1.60556	1.40483	0.381868	1.14928
Afg3l1	3.10953	3.28669	0.0582748	0.884443
Afg3l2	3.97899	4.2433	0.000720139	0.832599
Afmid	3.21821	3.62863	0.0817726	0.7524
Aftph	4.63914	4.53443	0.301025	1.07528
Aga	2.78133	2.93694	0.491801	0.897751
Agap2	4.97638	4.92514	0.60214	1.03616
Agap3	3.66725	3.64078	0.765586	1.01852
Agbl5	1.35157	1.31739	0.759356	1.02397
Agfg1	3.34661	3.51929	0.0846498	0.887194
Agfg2	3.31792	3.23305	0.546506	1.06059
Aggf1	4.31157	4.33907	0.543628	0.981118
Agk	2.42014	2.60717	0.206564	0.878414
Agl	1.6139	1.61014	0.96255	1.00261
Ago1	4.17457	4.09406	0.125071	1.05739
Ago2	3.79493	3.8917	0.18712	0.935122
Ago3	1.67647	1.3168	0.265097	1.28313
Agpat1	4.71137	4.72576	0.860838	0.990076
Agpat2	4.11731	4.18073	0.694698	0.956995
Agpat3	5.51284	5.71986	0.161431	0.866326
Agpat4	1.54551	1.8476	0.0435546	0.811076
Agpat5	1.0997	1.36683	0.213482	0.830974
Agps	3.84358	3.86222	0.851125	0.987158
Agrn	1.3781	1.15413	0.499694	1.16794
Agtpbp1	2.20351	2.28131	0.537033	0.9475
Agtrap	5.35679	5.22534	0.276553	1.0954
Ahctf1	3.91491	3.92098	0.922757	0.9958
Ahcy	3.10243	3.06862	0.901372	1.02371
Ahcyl1	4.55057	4.57226	0.697006	0.985074
Ahcyl2	2.69448	2.54055	0.34719	1.1126
Ahdc1	3.04302	2.91805	0.262393	1.09049
Ahnak	8.48553	8.22516	0.0486616	1.19779
Ahsa1	5.91599	5.93118	0.917359	0.98953
Ahsa2	3.53949	3.16107	0.00654352	1.29992
AI413582	4.73091	4.69637	0.776353	1.02423
AI429214	1.08038	0.974721	0.683963	1.07598
AI450353	1.55169	1.25682	0.471529	1.22678
AI467606	5.52575	5.56386	0.737113	0.973935
AI504432	4.37705	4.03744	0.270327	1.26541
AI506816	3.60067	3.72329	0.494871	0.918519
AI597479	2.58934	2.53376	0.716974	1.03928
AI662270	5.53247	5.68755	0.252829	0.898084
AI837181	5.41957	5.33741	0.681835	1.0586
AI847159	2.22406	2.62916	0.258554	0.75518
AI987944	2.8533	2.89655	0.776473	0.970462
Aida	3.73459	3.8491	0.404575	0.923698
Aifm1	3.50395	3.64095	0.107608	0.909407
Aifm2	1.97827	1.86961	0.567636	1.07823
Aig1	1.34301	1.21596	0.694973	1.09206
Aim2	2.83203	3.16676	0.127404	0.792933
Aimp1	4.75164	4.91202	0.100543	0.894792
Aimp2	3.6014	3.75163	0.0997212	0.901108
Aip	5.93585	6.02294	0.484136	0.941424
Ak2	2.83109	2.81776	0.675633	1.00928
Ak3	5.5998	5.87707	0.0556908	0.825149
Ak6	3.02649	2.72617	0.279068	1.23142
Akap10	3.67577	3.63844	0.602864	1.02622
Akap11	2.93636	2.82084	0.0562383	1.08336
Akap13	4.80715	4.91496	0.0245593	0.927994
Akap8	5.71989	5.45051	0.0587927	1.20528
Akap8l	5.42897	5.05557	0.0978773	1.2954
Akap9	3.256	3.11908	0.0804052	1.09955
Akip1	2.68014	3.12758	0.0618271	0.733342
Akirin1	5.37654	5.41569	0.374642	0.973228
Akirin2	5.21194	5.03047	0.00811112	1.13404
Akna	7.28506	7.06103	0.0138288	1.16799
Akr1a1	6.90595	7.04749	0.336853	0.90655
Akr1b10	4.0803	3.60699	0.0142843	1.38829
Akr1b3	4.01142	4.41508	0.251555	0.755938
Akr1c13	2.99078	3.06828	0.421463	0.947696
Akr1e1	1.02278	1.15921	0.691421	0.909771
Akr7a5	2.45711	2.43382	0.892631	1.01627
Akt1	5.92587	6.21644	0.0446619	0.817574
Akt1s1	3.024	3.03079	0.943821	0.995307
Akt2	5.3086	5.36053	0.735914	0.964645
Akt3	3.87746	3.34207	0.0458832	1.44933
Aktip	2.48588	2.22952	0.141236	1.19446
Alad	3.95236	4.15267	0.105229	0.87036
Alas1	2.28962	2.26883	0.82604	1.01451
Aldh16a1	4.00411	4.06191	0.669815	0.960728
Aldh18a1	3.10745	3.64947	0.0155208	0.686809
Aldh2	4.58322	4.27643	0.221751	1.23696
Aldh3a2	3.94445	3.8349	0.251269	1.07889
Aldh4a1	2.95587	2.48576	0.0163764	1.38521
Aldh6a1	2.20965	2.01109	0.029838	1.14755
Aldh9a1	4.17354	4.13738	0.817435	1.02538
Aldoa	6.24073	6.48958	0.300808	0.841568
Alg1	3.8682	3.80001	0.599108	1.0484
Alg10b	3.45527	3.55159	0.190406	0.935416
Alg11	2.2135	2.12195	0.373305	1.06552
Alg12	2.73987	2.92993	0.00772141	0.876569
Alg14	1.31306	1.32863	0.864864	0.989266
Alg2	2.92988	2.76453	0.0432938	1.12144
Alg3	2.33119	2.71913	0.0651984	0.76422
Alg5	3.84852	4.30921	0.021428	0.726641
Alg6	1.35364	1.39879	0.448705	0.969193
Alg9	2.13838	2.08941	0.796636	1.03453
Alkbh1	3.15484	3.17849	0.934986	0.983744
Alkbh2	2.93786	3.02085	0.596173	0.944101
Alkbh3	3.29005	3.56768	0.102534	0.824946
Alkbh4	3.47149	3.73391	0.0931016	0.833685
Alkbh5	4.66386	4.4375	0.0757418	1.16988
Alkbh6	4.52958	4.36762	0.104673	1.11881
Alkbh7	3.13668	3.05039	0.051968	1.06163
Alkbh8	2.41408	2.48894	0.262678	0.949431
Als2	2.43935	2.31352	0.354072	1.09113
Alyref	5.35943	5.26858	0.581594	1.065
Alyref2	2.37172	2.50856	0.209953	0.909508
Ambra1	3.75395	3.8938	0.0272785	0.907614
Amd1	3.22589	3.20426	0.659991	1.0151
Amd2	3.42988	3.40494	0.610815	1.01744
Amdhd2	3.47167	3.67798	0.366899	0.86675
Amer1	1.78843	1.67283	0.318309	1.08343
Amfr	5.48762	5.63542	0.321827	0.90263
Amigo1	1.1023	1.12894	0.855602	0.98171
Ammecr1	1.33089	1.07964	0.311577	1.19024
Ammecr1l	3.30518	3.27583	0.530524	1.02055
Amn1	1.60523	2.09568	0.0375584	0.7118
Ampd2	3.01218	3.08213	0.66198	0.952674
Amz2	1.89427	2.1661	0.0172029	0.828264
Anapc1	4.03512	4.04174	0.840306	0.99542
Anapc10	1.67106	1.53168	0.451073	1.10144
Anapc11	3.38936	3.44891	0.506641	0.959568
Anapc13	4.75622	5.06302	0.00536838	0.808435
Anapc15	2.25269	2.69335	0.0510968	0.736796
Anapc16	4.50635	4.33973	0.171035	1.12243
Anapc2	5.24413	5.16086	0.241317	1.05941
Anapc4	4.12299	4.21591	0.147031	0.937624
Anapc5	6.25596	6.2085	0.468429	1.03344
Anapc7	3.96602	3.94882	0.880372	1.01199
Angel2	4.12581	4.17963	0.408652	0.963384
Angpt1	3.51095	2.75403	0.003194	1.68989
Angptl4	0.770843	1.28908	0.10865	0.698224
Ank	4.07768	3.9093	0.110796	1.12379
Ankfy1	3.99403	4.0476	0.422122	0.963555
Ankhd1	4.49772	4.48844	0.837743	1.00646
Ankib1	3.6803	3.88078	9.57534e-05	0.870259
Ankle2	3.82752	3.85993	0.708291	0.977788
Ankmy2	3.39672	3.28222	0.182891	1.0826
Ankra2	3.6887	3.68851	0.998985	1.00013
Ankrd10	4.47058	4.3065	0.316044	1.12045
Ankrd11	6.15583	6.08608	0.245725	1.04954
Ankrd12	3.84693	3.64488	0.35841	1.15033
Ankrd13a	6.73512	6.85918	0.277913	0.917604
Ankrd13c	3.97984	3.81607	0.0546582	1.12021
Ankrd13d	2.18181	1.50839	0.0532164	1.59485
Ankrd16	4.01472	3.84078	0.464486	1.12813
Ankrd17	3.91482	4.02678	0.216503	0.92533
Ankrd23	2.42204	2.40228	0.907299	1.01379
Ankrd26	1.93585	1.643	0.0732729	1.22506
Ankrd27	3.30031	3.35041	0.623229	0.965868
Ankrd28	1.45467	1.63142	0.236806	0.884694
Ankrd39	2.57479	2.47016	0.555269	1.07521
Ankrd40	4.33225	4.30671	0.781235	1.01786
Ankrd44	5.79995	6.13878	0.00616079	0.790685
Ankrd46	3.09558	3.02105	0.324668	1.05302
Ankrd49	1.66944	1.93892	0.180209	0.829619
Ankrd50	3.12705	3.26499	0.293602	0.908815
Ankrd52	3.59944	3.64918	0.348495	0.966107
Ankrd54	4.13712	4.01588	0.107887	1.08767
Ankrd9	0.97593	1.29516	0.331859	0.8015
Anks1	2.76564	2.62108	0.316267	1.1054
Anks3	4.27982	3.92539	0.00999374	1.27848
Ankzf1	3.73473	3.57488	0.131851	1.11717
Ano10	3.1743	3.28835	0.62837	0.923988
Ano6	3.24464	3.36108	0.398532	0.922461
Ano8	3.27113	2.9338	0.101632	1.26341
Anp32a	6.84572	6.88274	0.702231	0.974661
Anp32b	6.67197	6.80161	0.0972626	0.914057
Anp32e	5.00995	5.11225	0.482224	0.931548
Antxr2	3.42833	3.61145	0.160586	0.880794
Anxa1	7.16401	7.26209	0.283624	0.934281
Anxa11	5.66809	5.81648	0.283027	0.902259
Anxa2	7.991	8.50352	0.0381532	0.700998
Anxa4	1.91296	2.054	0.516867	0.906866
Anxa5	4.02962	4.19119	0.341302	0.894049
Anxa6	7.71513	8.16684	0.0884422	0.731178
Anxa7	4.11936	4.11329	0.960984	1.00421
Anxa8	1.55432	1.66957	0.772192	0.923222
Aoah	5.73626	5.86822	0.270514	0.912593
Aoc2	1.9382	1.81099	0.598352	1.09218
Ap1ar	3.36731	3.29845	0.624173	1.04889
Ap1b1	5.03362	5.0172	0.873229	1.01144
Ap1g1	4.28582	4.34906	0.603688	0.95711
Ap1g2	5.42694	5.33552	0.00782808	1.06542
Ap1m1	5.36077	5.49541	0.163724	0.910895
Ap1m2	1.40322	1.50694	0.660056	0.930628
Ap1s1	4.50279	4.60006	0.681259	0.934795
Ap1s2	2.83375	2.78309	0.618257	1.03574
Ap1s3	2.76769	2.90162	0.128228	0.911346
Ap2a1	4.51006	4.51347	0.970145	0.997641
Ap2a2	3.84147	3.86709	0.654484	0.982398
Ap2b1	5.192	5.44958	0.125082	0.836488
Ap2m1	5.99409	6.13947	0.178949	0.904139
Ap2s1	6.02	6.10977	0.573207	0.939672
Ap3b1	4.51956	4.69589	0.178964	0.884953
Ap3d1	5.10035	5.05835	0.411195	1.02953
Ap3m1	3.55745	3.6941	0.0349203	0.909634
Ap3m2	3.1823	3.19152	0.917777	0.993633
Ap3s1	4.7049	4.78995	0.371415	0.942752
Ap3s2	2.48004	2.65222	0.318718	0.887498
Ap4b1	3.72426	3.69557	0.803462	1.02009
Ap4e1	2.71097	2.78442	0.46947	0.950366
Ap4m1	3.22347	2.89962	0.0171192	1.25166
Ap4s1	3.81198	3.73795	0.450241	1.05265
Ap5b1	3.4124	3.59568	0.0398798	0.8807
Ap5m1	3.64547	3.55806	0.384104	1.06246
Ap5s1	2.72033	2.86934	0.373674	0.901873
Ap5z1	3.57838	3.33204	0.209123	1.18619
Apaf1	3.32494	3.3013	0.733104	1.01653
Apba3	3.02244	2.67479	0.107602	1.27248
Apbb1ip	6.88358	6.84218	0.572965	1.02911
Apbb3	3.92522	3.55804	0.000762014	1.28983
Apc	3.1034	3.11212	0.925767	0.993972
Apeh	5.54339	5.5513	0.94041	0.994532
Apex1	1.04182	2.47237	1.56726e-05	0.370991
Apex2	2.1579	2.03317	0.56324	1.09031
Aph1a	4.70094	4.88939	0.307961	0.877549
Api5	5.12256	5.20287	0.100541	0.945853
Apip	2.42866	2.45257	0.831392	0.983565
Aplf	2.81864	2.44544	0.0701723	1.29522
Aplp2	6.32322	6.13175	0.297789	1.14192
Apmap	3.93121	4.11531	0.232873	0.880199
Apobec1	2.79304	2.78185	0.963929	1.00779
Apobec3	5.26901	5.13417	0.260289	1.09797
Apobr	5.11529	5.36941	0.120345	0.838498
Apoe	2.9411	2.45736	0.181977	1.39837
Apol7e	1.36934	1.09387	0.413451	1.21039
Apool	2.75973	2.7251	0.840954	1.02429
Apopt1	3.44888	3.81568	0.0640545	0.775504
Appbp2	3.68151	3.61775	0.614788	1.04518
Appl1	3.62673	3.61939	0.946019	1.00509
Appl2	4.41757	3.99292	0.135405	1.34225
Aprt	4.4328	4.70417	0.103266	0.828533
Aptx	1.51469	1.55538	0.467352	0.972186
Aqp11	1.57216	0.781398	0.0442582	1.72999
Aqp3	1.86684	1.21962	0.00355823	1.56615
Aqr	5.00389	5.02964	0.765209	0.982308
Ar	0.991076	1.04208	0.639102	0.965261
Araf	4.66504	4.55648	0.342759	1.07815
Arap1	4.45492	4.47064	0.879747	0.989159
Arap2	4.11944	4.408	0.0163269	0.818714
Arap3	5.20863	4.86672	0.068715	1.26744
Arcn1	5.4513	5.52081	0.160564	0.952961
Arel1	4.66064	4.80641	0.170056	0.903897
Arf1	7.35801	7.50296	0.278339	0.90441
Arf2	2.62695	2.81537	0.250278	0.877565
Arf3	5.9256	6.03255	0.453366	0.928548
Arf4	5.72418	5.82412	0.190074	0.933068
Arf5	6.24013	6.48261	0.0776357	0.845294
Arf6	6.28347	6.49159	0.0762132	0.865666
Arfgap1	4.10003	4.14004	0.147073	0.972648
Arfgap2	4.77208	4.86642	0.370949	0.936698
Arfgap3	2.01586	2.32289	0.0337575	0.808302
Arfgef1	5.02893	5.00684	0.594272	1.01543
Arfgef2	3.33641	3.40505	0.0731291	0.953538
Arfip1	4.27415	4.4366	0.155869	0.893503
Arfip2	3.02624	2.75512	0.139675	1.20675
Arfrp1	4.44324	4.42532	0.809662	1.0125
Arglu1	6.00181	5.78433	0.385091	1.1627
Arhgap1	4.84147	4.8848	0.730847	0.970411
Arhgap10	2.96012	2.99734	0.587673	0.974529
Arhgap11a	1.0108	0.840169	0.181659	1.12555
Arhgap12	3.08437	2.96456	0.138232	1.0866
Arhgap15	4.17728	4.17501	0.976811	1.00158
Arhgap17	4.44231	4.50603	0.410563	0.9568
Arhgap18	4.58516	4.6119	0.773034	0.981635
Arhgap21	2.29599	2.34301	0.713213	0.967935
Arhgap25	5.61043	5.52383	0.106076	1.06187
Arhgap26	4.67385	4.68435	0.255104	0.992749
Arhgap27	3.96362	3.88088	0.0153307	1.05903
Arhgap27os3	3.0945	2.85785	0.435625	1.17825
Arhgap30	6.56213	6.57076	0.882478	0.994039
Arhgap35	1.56768	1.73909	0.394812	0.887978
Arhgap39	1.65784	1.2986	0.049367	1.28275
Arhgap4	7.11596	6.9581	0.0561041	1.11563
Arhgap45	8.56626	8.25364	0.00822185	1.24196
Arhgap9	6.71841	6.82667	0.353033	0.927704
Arhgdia	7.69394	7.98582	0.179479	0.816836
Arhgdib	8.88493	9.00064	0.384868	0.922929
Arhgef1	7.85822	7.87311	0.650004	0.989733
Arhgef18	7.02391	6.82957	0.0304221	1.1442
Arhgef2	5.99664	5.98787	0.629671	1.0061
Arhgef3	6.23108	6.61159	0.0181052	0.768163
Arhgef4	3.24207	3.04691	0.183321	1.14485
Arhgef5	1.64489	1.70433	0.771911	0.959642
Arhgef6	4.52773	4.58067	0.134817	0.963972
Arhgef7	3.0627	3.16833	0.490425	0.929402
Arid1a	5.90185	5.73136	0.045442	1.12544
Arid1b	3.62498	3.6924	0.359127	0.954345
Arid2	3.23356	3.25324	0.717986	0.986455
Arid3a	1.92308	2.00685	0.616306	0.943586
Arid3b	3.68987	3.74791	0.275509	0.96057
Arid4a	4.75622	4.46922	0.0983388	1.2201
Arid4b	4.50516	4.39353	0.283664	1.08045
Arid5a	4.48511	4.25431	0.0672286	1.17348
Arid5b	3.35232	3.21082	0.410389	1.10305
Arih1	4.92186	4.90239	0.529874	1.01359
Arih2	4.55762	4.61737	0.351893	0.959428
Arl1	4.99728	5.19734	0.0857753	0.87051
Arl10	3.19411	3.27853	0.678759	0.943163
Arl11	2.02274	1.98811	0.7849	1.02429
Arl13b	2.7816	2.47246	0.200738	1.23897
Arl14ep	2.70139	2.66674	0.848412	1.02431
Arl15	2.1942	2.20284	0.955003	0.994026
Arl16	2.41514	2.35022	0.817763	1.04603
Arl2	3.3012	2.90925	0.111868	1.31217
Arl2bp	5.8203	5.90451	0.358862	0.943299
Arl3	3.33371	3.03834	0.119361	1.2272
Arl4a	2.95816	2.74348	0.114353	1.16045
Arl4c	6.83719	7.02866	0.0893836	0.875715
Arl4d	7.56628	7.50376	0.63869	1.04429
Arl5a	4.88645	5.30438	0.00689281	0.748497
Arl5b	2.34611	2.09612	0.221536	1.18919
Arl5c	5.05852	4.73125	0.0381447	1.25464
Arl6ip1	6.75512	6.79826	0.682897	0.970545
Arl6ip4	5.11855	5.2607	0.121452	0.906166
Arl6ip5	7.8481	7.9068	0.524042	0.960131
Arl6ip6	3.17544	3.01126	0.0278665	1.12053
Arl8a	5.21592	5.04873	0.00361463	1.12287
Arl8b	4.33877	4.28497	0.762703	1.038
Armc1	3.86935	3.83505	0.587334	1.02406
Armc10	4.52264	4.57591	0.70263	0.963749
Armc5	3.24543	3.36459	0.285299	0.920729
Armc6	2.76803	2.49706	0.0491041	1.20662
Armc7	3.72131	3.83046	0.432427	0.927135
Armc8	2.63108	2.69624	0.519362	0.955841
Armc9	2.03778	1.99226	0.84699	1.03205
Armcx2	3.42521	3.40244	0.651996	1.0159
Armcx3	2.70757	2.67892	0.661466	1.02006
Armcx5	2.89738	2.9824	0.431462	0.942766
Armh3	1.92605	2.08519	0.456142	0.895556
Armt1	3.08773	3.41326	0.00146493	0.798001
Arnt	4.21766	4.23014	0.743439	0.991388
Arntl	3.70586	3.48856	0.0678133	1.16256
Arpc1a	4.73019	4.7338	0.954355	0.9975
Arpc1b	8.34829	8.70597	0.030962	0.78042
Arpc2	8.18935	8.51966	0.0239445	0.795366
Arpc3	7.19611	7.46307	0.0664836	0.831067
Arpc4	6.01797	6.37425	0.0766805	0.781171
Arpc5	7.27716	7.61269	0.00521474	0.792489
Arpc5l	5.95826	6.10181	0.215701	0.90529
Arpp19	3.47685	3.65915	0.0871486	0.881293
Arrb1	3.28063	3.05907	0.0216171	1.16599
Arrb2	7.19672	7.09618	0.020166	1.07218
Arrdc1	5.83339	5.71652	0.174303	1.08438
Arrdc2	3.09999	2.90573	0.217465	1.14414
Arrdc3	3.27026	3.38177	0.611516	0.925614
Arrdc4	1.59832	0.930248	0.0671985	1.58895
Arsa	2.42713	2.37935	0.681317	1.03368
Arsb	6.5909	6.94344	0.0254297	0.783205
Arsk	1.46572	1.11034	0.0631763	1.27932
Arv1	1.64047	1.44468	0.660254	1.14535
As3mt	6.30129	6.2635	0.742209	1.02654
Asah1	2.48641	2.63209	0.386083	0.903954
Asap1	3.50976	3.51648	0.9448	0.995355
Asap2	2.58286	2.54896	0.513809	1.02378
Asb1	2.94277	2.88261	0.554735	1.04259
Asb13	4.19933	3.92816	0.196999	1.20679
Asb2	1.50151	1.48591	0.954449	1.01088
Asb3	2.69287	2.42271	0.0620614	1.20594
Asb6	4.22236	4.24904	0.858333	0.981673
Asb7	1.9369	1.795	0.140295	1.10336
Asb8	3.31704	3.58226	0.247187	0.832071
Ascc1	2.67498	2.97043	0.0179995	0.814819
Ascc2	3.26587	3.25367	0.933494	1.00849
Ascc3	3.26373	3.54214	0.0604838	0.8245
Asf1a	3.13523	3.03399	0.139329	1.0727
Asf1b	2.28698	2.19343	0.657279	1.067
Ash1l	3.4598	3.27509	0.0870987	1.13659
Ash2l	3.78845	3.81774	0.367938	0.979902
Asl	3.75804	3.67457	0.37377	1.05956
Asna1	4.51234	4.5021	0.933434	1.00712
Asnsd1	4.45158	4.53246	0.512827	0.94548
Aspscr1	4.55406	4.68513	0.374683	0.913155
Asrgl1	4.24679	4.34704	0.0343652	0.932872
Aste1	1.59053	1.73184	0.211097	0.906692
Asxl1	3.76604	3.83801	0.0016794	0.951338
Asxl2	3.84571	3.89026	0.423476	0.969589
Atad1	4.69248	4.8023	0.0745264	0.926702
Atad2	3.53968	3.49763	0.524416	1.02958
Atad2b	3.23753	3.27597	0.603463	0.973706
Atad3a	2.99756	3.33503	0.0350502	0.791428
Atat1	1.0555	0.875329	0.211292	1.13302
Ate1	3.15064	3.18874	0.60161	0.973934
Atf1	4.70626	4.80508	0.277821	0.933797
Atf2	3.60107	3.67542	0.28192	0.949771
Atf4	6.13388	6.15517	0.609743	0.985353
Atf5	1.54688	1.63829	0.365663	0.938607
Atf6	3.26025	3.32581	0.102059	0.955573
Atf6b	5.15005	5.24008	0.344855	0.939504
Atf7	3.50434	3.40853	0.353593	1.06866
Atf7ip	5.2718	5.18472	0.116405	1.06221
Atg10	1.03648	1.11059	0.532486	0.94993
Atg101	4.28852	4.1425	0.332825	1.10652
Atg12	4.42	4.45886	0.699474	0.973426
Atg13	4.268	4.03422	0.031316	1.17591
Atg14	2.05684	1.7292	0.00907405	1.25496
Atg16l1	4.15042	4.01407	0.125694	1.09912
Atg16l2	3.97814	3.50759	0.0696131	1.38563
Atg2a	4.31217	4.09317	0.0820901	1.16392
Atg2b	2.72096	2.59315	0.186562	1.09264
Atg3	4.63463	4.64695	0.933368	0.991491
Atg4b	3.89312	3.99347	0.349011	0.932803
Atg4c	0.914123	1.08706	0.555868	0.887033
Atg4d	4.97649	5.06837	0.374698	0.938302
Atg5	4.34279	4.34338	0.989787	0.999589
Atg7	3.20294	3.25667	0.700949	0.963437
Atg9a	3.35829	3.22751	0.151078	1.09488
Atic	2.74464	3.3528	0.0274763	0.656034
Atl2	3.15691	3.04576	0.419829	1.08009
Atl3	4.02186	4.07701	0.567889	0.962493
Atm	3.3579	3.31145	0.477009	1.03272
Atmin	3.30848	3.34525	0.820211	0.974841
Atn1	4.05508	4.11634	0.577824	0.958426
Atox1	5.77516	5.93797	0.299341	0.893283
Atp10a	2.65926	2.764	0.194133	0.929967
Atp10d	3.47752	3.31779	0.10434	1.11708
Atp11a	1.85055	2.00296	0.0156282	0.899748
Atp11b	6.37484	6.18871	0.0980743	1.1377
Atp11c	3.08292	3.15779	0.310205	0.949424
Atp13a1	4.51204	4.4256	0.109283	1.06174
Atp13a2	5.05006	4.92942	0.0652979	1.08722
Atp13a3	3.82572	3.80535	0.731975	1.01422
Atp1a1	7.60846	7.56663	0.772073	1.02941
Atp1a3	2.96018	2.35887	0.122462	1.51709
Atp1b1	6.89954	6.98247	0.25001	0.944141
Atp1b3	7.94976	7.733	0.121118	1.16212
Atp2a2	4.27883	4.5045	0.0194112	0.8552
Atp2a3	7.68627	7.85619	0.161806	0.888889
Atp2b1	4.87169	4.95144	0.0400612	0.946221
Atp2b4	4.76491	4.69878	0.333545	1.0469
Atp2c1	3.96998	3.91321	0.259047	1.04014
Atp5a1	7.39432	7.55061	0.316644	0.897333
Atp5b	7.54652	7.74235	0.233784	0.873072
Atp5c1	5.5893	5.81345	0.0354685	0.856102
Atp5d	6.36271	6.68362	0.115345	0.800561
Atp5e	7.25688	7.58806	0.0909943	0.794884
Atp5f1	5.85257	6.11333	0.0802221	0.834645
Atp5g1	4.84563	5.15035	0.0885162	0.809602
Atp5g2	6.65622	6.81426	0.356924	0.896241
Atp5g3	6.76177	7.07792	0.11401	0.803209
Atp5h	7.30172	7.36675	0.662189	0.955925
Atp5j	5.86676	6.13617	0.00934853	0.829658
Atp5j2	6.67935	6.95001	0.0658734	0.828937
Atp5k	6.2724	6.5803	0.0644328	0.807816
Atp5l	7.17568	7.39455	0.127465	0.859234
Atp5mpl	5.33044	5.48172	0.417859	0.900453
Atp5o	6.25655	6.4667	0.314169	0.864445
Atp5s	1.47703	1.25279	0.135951	1.16816
Atp6ap1	5.45306	5.57555	0.345335	0.918597
Atp6ap2	4.41663	4.21949	0.0951205	1.14642
Atp6v0a2	4.94257	5.05721	0.051952	0.923613
Atp6v0b	5.74291	5.66508	0.383391	1.05543
Atp6v0c	5.53262	5.47677	0.72869	1.03947
Atp6v0c-ps2	4.82627	4.64043	0.353639	1.13748
Atp6v0d1	4.96734	5.04187	0.472174	0.949655
Atp6v0e	6.38666	6.52594	0.356825	0.907973
Atp6v1a	3.78347	3.8344	0.0987607	0.965315
Atp6v1b2	4.81306	4.78913	0.777	1.01672
Atp6v1c1	4.77568	4.82512	0.358529	0.96631
Atp6v1d	4.86017	4.86117	0.988257	0.999305
Atp6v1e1	5.21866	5.4076	0.105403	0.877252
Atp6v1f	6.79907	6.91234	0.397071	0.92449
Atp6v1g1	5.42376	5.67797	0.178434	0.838446
Atp6v1h	4.10715	4.21181	0.306214	0.930027
Atp7a	2.19405	1.97557	0.119739	1.16351
Atp8a1	2.93217	2.89774	0.823867	1.02415
Atp8b2	5.43483	5.61939	0.0296182	0.879918
Atp8b4	4.62875	4.87587	0.108244	0.842576
Atp9b	3.75276	3.77409	0.573734	0.985322
Atpaf1	2.6529	2.95469	0.0745441	0.811247
Atpaf2	3.90599	3.79167	0.189195	1.08247
Atpif1	3.24884	3.40942	0.0669067	0.894662
Atr	2.69806	3.07936	0.0409916	0.767745
Atraid	4.62133	4.8012	0.287468	0.882782
Atrip	1.24885	1.85717	0.0164017	0.655961
Atrip-trex1	1.73404	1.20917	0.0848682	1.43881
Atrn	2.50245	2.64094	0.147087	0.90847
Atrx	4.87943	4.84342	0.797608	1.02527
Atxn10	3.39371	3.80534	0.0394259	0.751773
Atxn1l	3.50978	3.50878	0.960466	1.0007
Atxn2	1.92506	1.84422	0.332115	1.05764
Atxn2l	6.02258	5.83064	0.05629	1.1423
Atxn3	3.31845	3.04238	0.032166	1.21089
Atxn7	3.98757	3.71444	0.212996	1.20843
Atxn7l1	3.05754	2.92789	0.308525	1.09403
Atxn7l2	1.74132	1.71404	0.83689	1.01909
Atxn7l3	4.94238	5.04672	0.389837	0.93023
Atxn7l3b	4.60111	4.78259	0.242889	0.881796
AU022252	2.07033	1.86508	0.0905135	1.15288
AU040320	3.59943	3.56739	0.545788	1.02246
AU041133	1.24731	0.974837	0.266937	1.20788
Auh	4.57069	4.41282	0.154386	1.11563
Aup1	6.09781	6.09487	0.946684	1.00204
Aurkaip1	4.94917	5.32029	0.0438599	0.773179
Aven	3.8312	3.87003	0.838089	0.973444
Avil	2.10922	2.30637	0.662345	0.87227
Avl9	3.75374	3.65756	0.184741	1.06894
AW011738	1.8691	2.00985	0.106813	0.907047
AW112010	10.0602	10.2094	0.06158	0.901791
AW146154	1.46794	1.59724	0.37994	0.914277
AW209491	2.02961	2.12111	0.438586	0.938547
AW549877	4.19025	4.1276	0.812061	1.04438
AW554918	1.82673	1.56975	0.0795692	1.19497
Axin1	5.06118	5.03169	0.529678	1.02065
AY074887	1.81658	2.2892	0.24908	0.720658
AY512931	1.16888	1.02795	0.682685	1.10262
Azi2	5.19599	5.18479	0.763428	1.00779
Azin1	4.27504	4.41899	0.152701	0.905035
B230118H07Rik	1.26096	1.33968	0.343114	0.946894
B230219D22Rik	4.77612	4.79285	0.907011	0.988469
B230307C23Rik	2.3654	2.47633	0.614294	0.92599
B230354K17Rik	1.27163	1.33829	0.667329	0.954847
B2m	10.2958	10.5739	0.0126842	0.824692
B3galnt2	3.55172	3.5248	0.35792	1.01883
B3galt4	2.83998	3.05247	0.482529	0.863048
B3gat3	6.10652	6.13503	0.809115	0.980429
B3gnt2	5.22319	5.22321	0.999742	0.999987
B3gnt5	4.17733	4.12347	0.607802	1.03804
B3gnt7	3.88094	4.17732	0.0507189	0.814293
B3gntl1	2.10192	2.38644	0.188424	0.821017
B4galnt1	7.45621	7.49499	0.762073	0.973476
B4galt1	5.66157	5.64379	0.843813	1.0124
B4galt3	3.63265	3.24329	0.0368529	1.30982
B4galt5	5.72568	5.80781	0.221908	0.944665
B4galt7	4.98848	5.10371	0.0269765	0.923232
B4gat1	2.0822	1.92796	0.482752	1.11284
B630019K06Rik	1.22152	1.22323	0.993799	0.99881
B9d2	3.12067	3.14691	0.894891	0.981971
Babam1	5.0441	5.18944	0.275418	0.904165
Babam2	4.00915	4.11615	0.380211	0.928518
Bace1	1.69891	1.69306	0.971651	1.00407
Bach1	3.28178	3.26256	0.728109	1.01341
Bach2	3.4874	2.84797	0.00936055	1.55771
Bad	2.81487	3.01322	0.174374	0.871547
Bag1	6.0989	6.31327	0.223151	0.861926
Bag3	2.47552	2.35719	0.0657177	1.08548
Bag4	2.71256	2.6059	0.0819656	1.07673
Bag5	3.17872	3.25171	0.495874	0.950669
Bag6	5.52863	5.50991	0.822956	1.01306
Bahd1	3.74547	3.61906	0.180724	1.09157
Baiap2	3.17211	3.03121	0.219976	1.10259
Bak1	4.58326	4.94904	0.0297412	0.776051
Bambi-ps1	1.2492	0.88704	0.457738	1.28534
Banf1	4.73132	5.03635	0.0236695	0.809429
Bank1	2.2338	2.12219	0.61906	1.08043
Banp	2.87394	2.67063	0.0284749	1.15133
Bap1	4.71656	4.59455	0.147168	1.08825
Batf	4.07078	4.25524	0.255101	0.879981
Bax	5.6982	5.861	0.151065	0.893289
Baz1a	4.41391	4.47261	0.126229	0.960133
Baz1b	5.1502	5.05266	0.321876	1.06994
Baz2a	5.41001	5.2566	0.0650928	1.1122
Baz2b	3.45082	3.28341	0.155655	1.12304
Bbc3	5.40061	4.70141	0.00313526	1.62361
Bbip1	2.71052	2.9319	0.104152	0.857741
Bbs12	1.13632	0.984977	0.579068	1.1106
Bbs2	2.2687	1.74238	0.0706021	1.44025
Bbs4	2.16384	1.60991	0.00227823	1.46808
Bbs9	2.29231	1.98255	0.059629	1.2395
Bbx	2.9594	2.7767	0.248464	1.13501
BC002163	3.33454	2.64633	0.307583	1.61128
BC003965	2.40773	2.52508	0.377138	0.921879
BC004004	3.25501	3.53755	0.125822	0.822143
BC005537	6.34031	6.19639	0.00268006	1.10491
BC005561	1.42831	1.40042	0.92739	1.01952
BC005624	5.70011	5.46666	0.192032	1.17565
BC017158	2.46354	2.38519	0.609671	1.05581
BC024978	0.892011	1.03796	0.675621	0.903786
BC025920	0.969712	1.14395	0.456715	0.886233
BC029722	3.07163	3.58945	0.0206834	0.698423
BC031181	5.44859	5.45308	0.955944	0.996894
BC035044	2.01987	2.52589	0.00533043	0.70416
BC037034	4.76438	4.49406	0.0983931	1.20607
BC048403	0.888589	1.53292	0.0184026	0.639789
BC049352	1.00971	0.369758	0.0559824	1.55827
BC052040	1.74795	1.68481	0.535577	1.04474
BC064078	4.18409	4.36481	0.270477	0.882258
Bc1	3.98259	4.18779	0.646754	0.867422
BC147527	3.68443	3.95657	0.0426371	0.82809
Bcap29	3.05461	3.51367	0.0337862	0.727458
Bcap31	6.38211	6.60628	0.198626	0.856086
Bcas2	5.59832	5.47323	0.0658804	1.09057
Bcas3	3.35767	3.2849	0.645084	1.05173
Bcat2	3.52745	3.52846	0.983718	0.999301
Bccip	5.04255	5.0797	0.323275	0.974574
Bcdin3d	2.71634	3.1027	0.208113	0.765056
Bckdha	4.03365	4.1171	0.44196	0.943798
Bckdhb	3.20579	3.2805	0.754003	0.949532
Bckdk	3.38476	3.40268	0.778125	0.987654
Bcl10	4.94675	4.96785	0.844443	0.985483
Bcl2	2.70746	5.37864	0.000117961	0.156998
Bcl2a1b	2.37865	2.32317	0.851971	1.0392
Bcl2a1d	1.85005	2.16827	0.274098	0.802059
Bcl2l1	2.47697	4.12909	0.000706526	0.318171
Bcl2l11	4.74635	4.2438	0.00177126	1.41672
Bcl2l12	2.8476	2.97145	0.517234	0.917739
Bcl2l13	3.4471	3.5522	0.51042	0.929738
Bcl2l2	2.25086	1.95675	0.210136	1.22613
Bcl3	3.48328	3.66905	0.470618	0.879181
Bcl6	3.38449	2.43246	0.00375964	1.93459
Bcl7a	2.28186	2.13697	0.489336	1.10564
Bcl7b	4.96053	5.04937	0.475484	0.940279
Bcl7c	1.89622	2.05164	0.576683	0.897869
Bcl9l	5.10722	4.88366	0.209327	1.16761
Bclaf1	4.93542	4.85364	0.448904	1.05832
Bclaf3	2.89628	2.63311	0.220648	1.20011
Bcor	3.68738	3.55726	0.0562584	1.09438
Bcorl1	2.21405	2.30047	0.550785	0.941861
Bcr	1.88571	1.81214	0.674075	1.05232
Bcs1l	2.02832	1.92854	0.562684	1.07161
Bdp1	3.16721	3.1856	0.818921	0.987332
Becn1	5.85449	5.78884	0.0550147	1.04656
Bet1	3.66017	3.78283	0.0476705	0.918491
Bet1l	4.26991	4.33547	0.692956	0.955575
Bex3	4.68069	4.63361	0.834757	1.03317
Bfar	3.60406	3.54818	0.38426	1.03949
Bhlhb9	1.80932	1.92417	0.155329	0.92348
Bhlhe40	5.81217	6.02401	0.174238	0.863433
Bicd2	3.29276	3.25189	0.657914	1.02874
Bicra	3.96739	3.77543	0.0311555	1.14231
Bicral	4.05719	3.9787	0.439459	1.05591
Bid	3.59567	4.10327	0.0266915	0.70339
Bin1	5.89378	5.93799	0.53658	0.969822
Bin2	8.24254	8.07974	0.478322	1.11946
Bin3	4.95509	5.17972	0.219499	0.855811
Birc2	4.1811	4.10965	0.548867	1.05077
Birc3	4.61758	4.76707	0.219713	0.901571
Birc6	4.74802	4.70235	0.657874	1.03216
Blcap	3.69135	3.43768	0.0279871	1.19223
Blk	2.06217	1.99799	0.841362	1.04549
Blm	2.00787	2.11525	0.407698	0.928277
Blmh	4.07244	4.25248	0.119733	0.882678
Blnk	1.5329	1.1945	0.318766	1.26435
Bloc1s1	5.36182	5.71208	0.0576761	0.784444
Bloc1s2	4.52559	4.47071	0.687532	1.03877
Bloc1s3	3.34624	3.24124	0.506062	1.0755
Bloc1s4	4.1359	4.08884	0.713001	1.03316
Bloc1s5	2.35394	2.30682	0.775661	1.0332
Bloc1s6	3.75354	3.73011	0.756739	1.01638
Blvra	3.95595	3.96854	0.92931	0.99131
Blvrb	2.03825	2.03141	0.983741	1.00475
Blzf1	2.04012	1.8518	0.1791	1.13944
Bmi1	3.87635	3.6934	0.0321829	1.1352
Bmp2k	2.04438	1.90928	0.233973	1.09817
Bmpr2	2.04077	1.74329	0.00970269	1.229
Bms1	4.67646	4.64222	0.65558	1.02402
Bmt2	3.54003	3.47427	0.629891	1.04663
Bnip1	2.65039	3.18451	0.132246	0.690583
Bnip2	4.04766	4.06046	0.679751	0.991165
Bnip3	2.74667	2.32403	0.122958	1.34038
Bnip3l	5.97453	5.72834	0.0148214	1.18607
Bod1	2.92431	2.93258	0.940904	0.994283
Bod1l	3.85489	3.74737	0.00811034	1.07738
Bola1	2.5076	2.76182	0.330603	0.838444
Bola2	4.86514	5.0595	0.344773	0.873961
Bola3	2.40279	2.5515	0.446825	0.902059
Bop1	4.22149	4.46172	0.122202	0.846612
Borcs5	1.78953	2.0284	0.198528	0.847405
Borcs6	3.49043	3.60571	0.522111	0.923208
Borcs7	3.96218	4.0745	0.0601829	0.925094
Borcs8	3.78734	4.01153	0.0711328	0.856076
Bpgm	3.50764	3.69621	0.26677	0.877479
Bphl	1.67139	1.76512	0.65164	0.937097
Bpnt1	3.19668	2.83331	0.0971159	1.28642
Bptf	4.91248	4.90369	0.922999	1.00611
Braf	3.19012	2.87234	0.135561	1.24641
Brap	4.6435	4.57759	0.539762	1.04675
Brat1	3.06792	3.1213	0.240976	0.963675
Brcc3	2.36511	2.46948	0.226221	0.930208
Brd1	4.93373	4.8535	0.248785	1.05719
Brd2	6.08007	6.12973	0.647546	0.966168
Brd3	4.17951	4.18627	0.765118	0.995324
Brd4	5.13816	5.11634	0.75065	1.01524
Brd7	4.20469	4.35261	0.272082	0.902555
Brd8	3.85649	3.69007	0.221881	1.12227
Brd9	4.60245	4.36233	0.0470803	1.18109
Brf1	5.00336	4.71066	0.0520385	1.22493
Brf2	2.51997	2.83042	0.215512	0.80639
Bri3	4.44399	4.43792	0.974356	1.00421
Brip1os	3.42814	3.4571	0.626896	0.980124
Brix1	3.42689	3.48694	0.492026	0.959229
Brk1	6.57713	6.69086	0.31891	0.924196
Brms1	4.88196	4.92109	0.821494	0.973248
Brms1l	2.54442	2.47108	0.774764	1.05215
Brox	3.88126	3.97476	0.193408	0.937251
Brpf1	4.2876	4.23444	0.647997	1.03753
Brpf3	3.53689	3.21647	0.00947117	1.2487
Brwd1	3.78704	3.47977	0.0629518	1.23736
Brwd3	1.93025	1.85579	0.571646	1.05296
Bscl2	4.88587	5.10447	0.134061	0.859396
Bsdc1	4.6821	4.36136	0.000374192	1.24897
Bsg	5.70771	5.8838	0.187104	0.885101
Bsn	1.82533	1.89253	0.572286	0.954491
Bspry	0.909603	2.543	0.00241125	0.322328
Bst2	3.75995	4.29668	0.0267213	0.689331
Btaf1	3.19836	3.30575	0.0386218	0.928268
Btbd1	4.7443	4.76403	0.407236	0.986414
Btbd10	2.88455	2.72393	0.0989675	1.11777
Btbd11	3.33328	3.18845	0.34269	1.1056
Btbd19	2.28825	2.48401	0.0577189	0.87311
Btbd2	3.2271	3.31663	0.609689	0.939831
Btbd6	2.20495	2.42215	0.368526	0.860239
Btbd7	3.61087	3.78655	0.0382591	0.885352
Btbd9	2.27124	2.45736	0.222582	0.878966
Btd	3.0021	2.8974	0.407886	1.07527
Btf3	7.56966	7.7667	0.139625	0.872341
Btf3l4	2.75967	3.053	0.0461807	0.816016
Btg1	6.7656	6.99926	0.118665	0.850478
Btg2	7.22878	6.80655	0.00212017	1.34
Btg3	3.03159	2.94963	0.329836	1.05845
Btk	1.47196	1.01346	0.045344	1.37411
Btla	1.86793	1.47777	0.257662	1.31053
Btrc	1.94439	1.76063	0.24096	1.13583
Bub3	5.0147	5.04506	0.734559	0.979175
Bud13	3.47511	3.41892	0.435674	1.03971
Bud23	4.01042	3.93162	0.379655	1.05614
Bud31	5.41003	5.56669	0.316879	0.897098
Bysl	1.57095	2.80921	0.00829094	0.423883
Bzw1	6.21481	6.46076	0.0390488	0.843259
Bzw2	3.68825	4.00168	0.0188371	0.804723
C030006K11Rik	2.37192	2.9095	0.0190176	0.688923
C030034I22Rik	1.87422	1.73483	0.596665	1.10143
C130026I21Rik	1.6231	1.59268	0.855356	1.02131
C130046K22Rik	1.01694	0.800579	0.155141	1.1618
C1d	2.89696	3.13188	0.0318585	0.849729
C1galt1	4.22031	4.34534	0.118546	0.916985
C1galt1c1	3.40281	3.28287	0.376204	1.08668
C1qbp	3.70486	4.42896	0.00118867	0.605378
C1ql3	4.40383	4.01463	0.147927	1.30967
C1qtnf12	1.50413	1.27324	0.415242	1.17356
C1qtnf6	2.93191	3.59086	0.0568622	0.633339
C230072F16Rik	1.18595	1.21989	0.913856	0.976749
C2cd2	1.73333	1.87634	0.356557	0.905627
C2cd2l	2.35485	2.22836	0.35467	1.09163
C2cd3	3.74824	3.72598	0.690593	1.01554
C2cd5	3.74111	3.74099	0.99781	1.00008
C330007P06Rik	3.87788	3.71381	0.191907	1.12044
C330018D20Rik	1.36044	1.09465	0.255916	1.20229
C330024D21Rik	1.12257	0.786328	0.312378	1.26246
C4b	1.22121	0.961785	0.487547	1.197
C87436	2.91583	2.91098	0.924741	1.00337
C9orf72	1.16588	0.692605	0.0605878	1.38825
Caap1	2.87742	2.96175	0.55269	0.943225
Cab39	6.01525	6.13122	0.0912119	0.922765
Cab39l	3.58937	3.78791	0.0531199	0.871432
Cabcoco1	1.54271	1.79213	0.147627	0.841236
Cabin1	3.84152	3.77618	0.306003	1.04633
Cables2	4.18914	4.1056	0.405408	1.05961
Cacfd1	2.48258	2.44432	0.533751	1.02687
Cacng8	1.13839	0.456954	0.0122256	1.60373
Cactin	4.49319	4.40254	0.342576	1.06485
Cacul1	3.88095	3.88554	0.950504	0.996825
Cacybp	4.94234	4.3929	0.00335135	1.46352
Cad	3.23559	3.6595	0.0546168	0.745402
Cahm	1.09002	0.810027	0.322995	1.21419
Calcoco1	5.25205	4.92359	0.0437364	1.25567
Calcrl	3.25223	3.17493	0.0555451	1.05504
Calhm2	4.98894	4.68873	0.0365133	1.23132
Calhm6	3.47865	3.41883	0.633908	1.04234
Calm1	6.8301	7.07115	0.120273	0.846128
Calm2	8.67304	8.74235	0.369367	0.953097
Calm3	6.18231	6.26609	0.617413	0.943578
Calr	7.33084	7.51976	0.443425	0.877262
Calu	4.99997	4.98855	0.90596	1.00795
Camk1	2.89988	2.8657	0.760822	1.02397
Camk1d	3.05821	3.13545	0.250742	0.94787
Camk2b	1.22442	0.981093	0.403256	1.18372
Camk2d	2.41582	2.50003	0.412227	0.943296
Camk2g	5.46289	5.34306	0.198158	1.08661
Camkk1	1.18358	1.13482	0.600933	1.03438
Camkk2	3.30324	3.55765	0.0482889	0.838332
Camkmt	1.8402	1.74785	0.304718	1.06611
Caml	3.35699	3.19602	0.561049	1.11804
Camsap1	1.87012	1.71568	0.0954431	1.11299
Camsap2	2.78175	2.68404	0.293955	1.07008
Camta2	4.3256	4.23903	0.186057	1.06184
Cand1	3.77124	3.92335	0.256493	0.899935
Cant1	4.451	4.26851	0.199115	1.13484
Canx	5.61221	5.79827	0.218184	0.879003
Cap1	8.02615	8.35609	0.050793	0.795571
Capg	3.08597	3.78087	0.0312063	0.617749
Capn1	5.86307	5.94106	0.542633	0.947376
Capn10	2.52209	2.11164	0.161369	1.32911
Capn15	3.39748	3.18053	0.107815	1.16227
Capn2	5.96177	6.11192	0.271845	0.90116
Capn5	1.29655	1.31718	0.898733	0.985806
Capn7	4.52832	4.32234	0.132718	1.15347
Capns1	7.13369	7.33869	0.328546	0.867542
Caprin1	5.06013	5.22938	0.0834782	0.889303
Caprin2	1.37048	0.985556	0.280055	1.30579
Capza1	6.75689	6.99126	0.0450084	0.85006
Capza2	5.80444	6.02355	0.0189657	0.859098
Capzb	7.40566	7.77096	0.0704189	0.776308
Car15	1.50349	1.42554	0.853011	1.05552
Car2	4.9845	5.07613	0.620188	0.938459
Car5b	3.29067	3.35423	0.250295	0.9569
Card11	5.24786	5.3978	0.226573	0.901289
Card19	5.5986	5.47378	0.316485	1.09037
Card6	5.40899	5.04674	0.0348506	1.28543
Carhsp1	4.49508	4.27573	0.0516707	1.16421
Carm1	3.27051	3.50312	0.143827	0.851092
Carmil2	2.97711	2.86523	0.127055	1.08063
Carnmt1	2.9746	3.11704	0.488492	0.905985
Carns1	4.03554	3.7601	0.219768	1.21036
Cars	2.31525	2.61949	0.0341036	0.809869
Cars2	3.30762	3.1379	0.243101	1.12484
Casc3	4.77059	4.57092	0.0144628	1.14844
Casc4	1.99069	1.77644	0.266404	1.1601
Casd1	3.31718	3.37488	0.31788	0.960791
Casp1	4.69833	4.66353	0.128695	1.02441
Casp2	4.55023	4.42554	0.3351	1.09027
Casp3	3.66688	4.43941	0.00568115	0.585389
Casp4	2.46508	2.84189	0.135759	0.770137
Casp6	3.58458	3.5755	0.906131	1.00631
Casp7	3.46339	3.99784	0.000657794	0.690424
Casp8	4.80119	5.02664	0.146201	0.855329
Casp8ap2	2.97135	2.90582	0.50322	1.04647
Casp9	3.31054	3.37388	0.598093	0.957043
Cast	5.49019	5.64302	0.0155474	0.899489
Castor1	1.70079	2.69565	0.0466779	0.501786
Castor2	2.37811	2.03534	0.280568	1.26818
Cat	5.00519	4.98858	0.761438	1.01158
Cbarp	1.30621	1.37539	0.721859	0.953181
Cbfa2t2	2.83039	2.64561	0.0491735	1.13664
Cbfb	5.82715	5.92793	0.159095	0.932533
Cbl	5.42789	5.34397	0.410589	1.05989
Cblb	4.46793	4.56881	0.175016	0.932461
Cbll1	3.35238	3.33746	0.731376	1.0104
Cbr1	3.27295	3.12211	0.376244	1.11022
Cbr2	1.45224	1.96472	0.0648482	0.701013
Cbr4	1.30576	1.63642	0.0702648	0.795172
Cbwd1	1.71657	1.3716	0.214841	1.27013
Cbx1	4.66733	4.68124	0.887149	0.990406
Cbx3	5.48419	5.74758	0.0837314	0.833126
Cbx4	3.86464	3.83779	0.77485	1.01879
Cbx5	3.13386	2.90097	0.205835	1.17519
Cbx6	2.33242	2.41942	0.208808	0.941476
Cbx7	5.43508	4.75612	0.00529622	1.60098
Cbx8	3.33803	3.35653	0.871406	0.987257
Cby1	4.19187	3.77736	0.000144552	1.33285
Cc2d1a	4.21736	4.12217	0.350383	1.0682
Cc2d1b	4.1855	4.31414	0.139419	0.914694
Ccar1	4.43433	4.35443	0.312099	1.05695
Ccar2	4.67088	4.8517	0.0693651	0.882198
Ccdc102a	2.75495	3.14922	0.00132612	0.760876
Ccdc107	3.21635	3.44797	0.248101	0.851676
Ccdc115	3.64742	3.86291	0.187388	0.861259
Ccdc117	4.98025	4.34109	0.00173828	1.55742
Ccdc12	5.79438	6.10969	0.0700193	0.803679
Ccdc124	5.82477	5.87038	0.713561	0.968878
Ccdc125	3.59891	3.37529	0.0230408	1.16766
Ccdc126	1.48	0.976297	0.0310787	1.41785
Ccdc127	2.10912	2.03682	0.238508	1.05139
Ccdc130	2.53627	2.4883	0.785216	1.03381
Ccdc134	3.15402	2.98584	0.337516	1.12364
Ccdc137	3.17136	2.92836	0.17592	1.18345
Ccdc142	2.7309	2.50017	0.0125929	1.17342
Ccdc157	1.24948	0.915524	0.0264447	1.26046
Ccdc163	2.35217	1.78463	0.0699997	1.48199
Ccdc166	1.27659	1.66286	0.244708	0.765104
Ccdc167	3.16628	3.0935	0.56257	1.05174
Ccdc174	3.88343	3.79551	0.412323	1.06283
Ccdc181	2.37545	2.34742	0.863211	1.01962
Ccdc186	3.06113	2.89303	0.368846	1.12358
Ccdc22	2.89156	2.84427	0.483985	1.03332
Ccdc25	3.75717	3.76252	0.939149	0.996298
Ccdc28a	3.49898	2.978	0.0326355	1.43492
Ccdc28b	1.24793	1.36379	0.763052	0.922832
Ccdc32	3.69763	3.73653	0.368586	0.973395
Ccdc34	1.65236	1.15918	0.00487442	1.40754
Ccdc43	3.01481	2.99579	0.89057	1.01327
Ccdc47	4.68618	4.69245	0.885663	0.995668
Ccdc50	4.45494	4.49306	0.741113	0.973926
Ccdc51	1.5108	1.53346	0.704392	0.984416
Ccdc58	2.07298	2.18078	0.486369	0.928001
Ccdc59	4.51525	4.56527	0.578657	0.965923
Ccdc6	3.60283	3.40452	0.174555	1.14735
Ccdc61	3.97068	3.72243	0.00635659	1.18777
Ccdc66	2.47443	2.46958	0.976243	1.00337
Ccdc69	3.0561	2.77357	0.0704098	1.21632
Ccdc71	3.68397	3.86029	0.278651	0.884955
Ccdc71l	4.32557	4.26625	0.0790447	1.04197
Ccdc77	1.97268	1.42676	0.00540183	1.45996
Ccdc82	5.99176	5.8324	0.338616	1.11679
Ccdc84	3.647	3.26349	0.050887	1.30452
Ccdc85b	2.86138	2.94572	0.590536	0.94322
Ccdc86	1.20646	2.0496	0.0161835	0.55743
Ccdc88a	1.67039	1.84932	0.340844	0.883353
Ccdc88b	5.5473	5.50934	0.795326	1.02666
Ccdc88c	5.70238	5.61994	0.305032	1.05881
Ccdc9	4.54987	4.37227	0.140017	1.131
Ccdc90b	2.0379	1.63886	0.124742	1.31863
Ccdc91	2.68013	2.74305	0.556658	0.957323
Ccdc92	1.48217	0.85039	0.17523	1.54947
Ccdc93	3.21611	3.13586	0.449506	1.0572
Ccdc97	4.3184	4.37831	0.668672	0.959326
Cchcr1	1.31765	0.910455	0.00819996	1.32611
Ccl3	6.12212	6.03337	0.780134	1.06345
Ccl4	5.48728	6.07915	0.076308	0.663481
Ccl5	11.9598	12.312	0.061228	0.783389
Ccl9	1.02677	1.64483	0.116663	0.651544
Ccm2	6.10327	6.00095	0.356272	1.0735
Ccnc	3.0348	2.81698	0.121741	1.16297
Ccnd2	5.07633	6.23383	0.00553864	0.448289
Ccnd3	6.76126	7.29819	0.0520817	0.689236
Ccndbp1	6.02421	5.92843	0.108757	1.06864
Ccne1	1.61014	1.68937	0.776084	0.94656
Ccng1	5.15677	5.0797	0.182055	1.05487
Ccng2	5.62518	5.16531	0.00120968	1.37542
Ccnh	3.30479	3.60378	0.00224078	0.812819
Ccni	6.16609	6.13787	0.801525	1.01976
Ccnj	2.92022	2.60678	0.0427843	1.24267
Ccnk	4.6915	4.48863	0.0366311	1.15099
Ccnl1	5.60599	5.45725	0.429069	1.1086
Ccnl2	6.42521	6.17718	0.415395	1.18758
Ccnt1	3.88821	3.77835	0.154557	1.07912
Ccnt2	4.37757	4.27334	0.487598	1.07492
Ccny	4.48697	4.51696	0.717298	0.979427
Ccnyl1	1.2578	0.689997	0.321697	1.48227
Ccp110	2.23799	1.51644	0.00377857	1.64895
Ccpg1	5.07167	4.85204	0.0359372	1.16444
Ccpg1os	1.68001	1.14664	0.184397	1.44731
Ccr2	6.07918	6.87806	0.0102442	0.574798
Ccr5	6.25006	6.64437	0.00129969	0.760849
Ccr7	1.97357	1.64395	0.38975	1.25668
Ccrl2	2.17187	2.56905	0.113473	0.759338
Ccs	4.08841	3.96505	0.144027	1.08927
Ccsap	1.53991	1.26232	0.145072	1.21217
Ccser2	3.14197	3.03075	0.0571556	1.08014
Cct2	6.05395	6.22473	0.169579	0.888366
Cct3	5.29395	5.55856	0.200646	0.832425
Cct4	6.1455	6.12778	0.834911	1.01236
Cct5	5.79559	5.9372	0.21311	0.906513
Cct6a	5.233	5.35318	0.270295	0.920071
Cct7	5.68851	5.77245	0.500358	0.943479
Cct8	5.84416	5.95507	0.284714	0.926004
Ccz1	4.20239	4.39921	0.22551	0.872472
Cd151	3.14948	3.40519	0.0227535	0.837574
Cd160	3.86508	3.83351	0.921408	1.02212
Cd163	1.01621	0.947718	0.215906	1.04862
Cd164	6.85519	6.9556	0.284628	0.932765
Cd19	3.35334	2.88503	0.0572916	1.38349
Cd1d1	4.61913	4.34114	0.195244	1.2125
Cd1d2	1.67303	1.16513	0.152331	1.42198
Cd2	8.43615	8.25745	0.264659	1.13187
Cd200r1	1.19703	0.692298	0.0635783	1.41886
Cd200r4	4.6001	4.72079	0.0993928	0.919752
Cd209c	2.59557	2.23984	0.418691	1.27964
Cd22	3.25371	3.02737	0.287208	1.16986
Cd226	4.4246	4.9649	0.0270573	0.68763
Cd244a	5.17456	5.42511	0.26547	0.840577
Cd247	4.64885	5.21522	0.00375895	0.67531
Cd24a	1.95905	1.96727	0.971967	0.994318
Cd27	5.31679	5.4024	0.445111	0.942383
Cd274	2.95737	3.10584	0.278402	0.902206
Cd28	4.1363	4.04801	0.182192	1.06311
Cd2ap	2.71218	2.5332	0.12766	1.13208
Cd2bp2	4.28156	4.34533	0.21418	0.956762
Cd300lf	0.573163	1.06603	0.0604276	0.71061
Cd37	7.26571	7.50049	0.110644	0.849815
Cd38	3.96888	4.06835	0.449722	0.933379
Cd3d	2.17177	2.10359	0.732308	1.04839
Cd3eap	1.7352	2.00207	0.0948593	0.83112
Cd3g	3.61904	3.56261	0.813923	1.03989
Cd44	4.95995	4.63764	0.0143023	1.25034
Cd47	6.79482	7.03499	0.0281126	0.846649
Cd48	7.05808	7.33739	0.0487909	0.823984
Cd52	9.23721	9.83443	0.00140076	0.66103
Cd53	7.34286	7.33702	0.904906	1.00406
Cd55	4.06405	3.99848	0.623791	1.0465
Cd69	3.21239	3.06598	0.520521	1.10681
Cd7	7.95392	7.74904	0.223559	1.15259
Cd72	5.50969	5.60267	0.29941	0.937585
Cd74	7.13318	6.88692	0.449735	1.18613
Cd79a	5.33622	5.03022	0.320129	1.23627
Cd79b	4.58014	4.50922	0.858652	1.05039
Cd81	1.87173	1.13564	0.140061	1.66565
Cd82	6.95322	7.1284	0.372352	0.885661
Cd83	1.33793	1.43725	0.755275	0.933472
Cd84	5.5184	5.48162	0.646264	1.02582
Cd9	6.96867	6.94155	0.739081	1.01898
Cd96	4.96014	4.85067	0.412135	1.07883
Cd99l2	1.33301	1.24895	0.666676	1.06
Cdadc1	2.84493	2.48241	0.104645	1.28567
Cdan1	3.11375	2.85197	0.0222867	1.19896
Cdc123	4.34927	4.30833	0.549873	1.02879
Cdc14a	2.42303	2.76852	0.0399498	0.78704
Cdc14b	3.53886	3.01042	0.031219	1.44237
Cdc16	3.59341	3.92363	0.0443	0.795413
Cdc20	1.78611	1.92637	0.19811	0.907356
Cdc20b	4.76781	4.60931	0.433005	1.11613
Cdc23	3.44603	3.31525	0.235225	1.09489
Cdc25a	1.53664	1.8076	0.010662	0.828767
Cdc25b	5.42436	4.75759	0.0041899	1.58752
Cdc26	4.81124	4.82875	0.866848	0.987932
Cdc27	3.29416	3.47557	0.215311	0.881841
Cdc34	4.99294	5.19965	0.289063	0.866513
Cdc37	6.23524	6.42757	0.19123	0.875189
Cdc37l1	3.40589	3.28637	0.586125	1.08637
Cdc40	4.57627	4.52894	0.591731	1.03335
Cdc42	7.53589	7.71511	0.162583	0.883184
Cdc42bpg	1.82647	1.51678	0.127481	1.23944
Cdc42ep3	5.33925	5.06512	0.000810331	1.20927
Cdc42se1	6.8309	6.77314	0.203783	1.04085
Cdc42se2	5.67659	5.68108	0.967117	0.996894
Cdc5l	5.00374	4.93724	0.44521	1.04717
Cdc7	2.14719	1.52041	0.0909521	1.54411
Cdc73	3.21745	3.13085	0.350069	1.06186
Cdca4	4.20616	4.34201	0.225763	0.910135
Cdca7l	3.53585	3.82912	0.0424604	0.81605
Cdh22	4.00374	3.48119	0.0148082	1.43649
Cdh24	2.84252	2.49845	0.157563	1.26933
Cdip1	3.11329	2.74882	0.0252269	1.28741
Cdipt	4.89543	5.05927	0.126514	0.892645
Cdk10	3.42426	3.32437	0.0938393	1.07169
Cdk11b	5.78851	5.48211	0.00176026	1.23662
Cdk12	3.51895	3.41453	0.288282	1.07506
Cdk13	4.61148	4.60442	0.900367	1.0049
Cdk14	3.01115	3.23778	0.0802206	0.854633
Cdk16	3.93325	3.70488	0.16835	1.17151
Cdk17	4.95838	4.66518	0.0260182	1.22536
Cdk18	1.32038	1.53509	0.0955286	0.861725
Cdk19	4.88452	4.61681	0.0721717	1.20389
Cdk2	3.00292	2.74021	0.124155	1.19973
Cdk2ap1	6.77763	6.97349	0.0733219	0.873053
Cdk2ap2	6.57854	6.53943	0.729578	1.02748
Cdk4	5.55664	5.82049	0.080741	0.832861
Cdk5	3.74926	3.45705	0.0940884	1.22452
Cdk5rap1	1.49323	1.75572	0.0826878	0.833645
Cdk5rap2	2.61614	2.45492	0.128167	1.11823
Cdk5rap3	4.3852	4.52033	0.396958	0.910585
Cdk6	1.13543	1.88761	0.00148457	0.593705
Cdk7	2.6701	2.58224	0.155958	1.06279
Cdk8	3.02543	3.16298	0.136937	0.909057
Cdk9	4.96659	4.94641	0.574544	1.01408
Cdkal1	1.35946	1.48292	0.0474067	0.917978
Cdkn1a	1.16828	1.40064	0.393564	0.85124
Cdkn1b	6.45244	6.03784	0.0224673	1.33293
Cdkn1c	1.10013	0.754936	0.2742	1.27032
Cdkn2aip	4.22236	3.98355	0.0649787	1.18002
Cdkn2aipnl	4.60731	4.72058	0.461576	0.924491
Cdkn2c	2.38547	2.69934	0.161364	0.804476
Cdkn2d	6.01046	6.1854	0.121982	0.885799
Cdpf1	2.83298	2.78855	0.671339	1.03128
Cds2	5.08185	4.95857	0.0655178	1.08921
Cdt1	4.4149	4.02037	0.0117381	1.31451
Cdv3	4.54257	4.63741	0.0496041	0.936373
Cdyl	3.82665	3.90185	0.121082	0.949212
Cdyl2	2.45952	2.27052	0.263076	1.13997
Cebpb	2.44077	2.25677	0.333951	1.13603
Cebpg	3.49896	3.53871	0.456871	0.972828
Cebpz	3.92609	3.9248	0.985767	1.00089
Cebpzos	2.39495	2.39787	0.98454	0.997978
Cela1	1.36133	2.30198	0.0285546	0.521
Celf1	4.99947	4.84185	0.264911	1.11545
Celf2	4.41043	4.51405	0.0879595	0.930695
Cenpa	3.36736	3.32898	0.912424	1.02696
Cenpb	4.39916	4.81648	0.0719484	0.748819
Cenpc1	2.87769	2.86648	0.942734	1.00779
Cenpj	1.4111	1.25436	0.351705	1.11476
Cenpl	2.25102	2.01476	0.0484129	1.17794
Cenpo	3.41917	3.36166	0.592837	1.04067
Cenpq	3.89033	3.96409	0.499578	0.95016
Cenps	1.59991	1.55723	0.808773	1.03003
Cenpt	2.02021	1.96223	0.805137	1.04101
Cenpx	4.52131	4.56194	0.699224	0.972229
Cep104	2.75252	2.57469	0.113175	1.13118
Cep120	4.39283	4.09015	0.00856739	1.23343
Cep128	1.52704	1.36841	0.535347	1.11623
Cep131	1.70927	1.52382	0.265404	1.13717
Cep135	2.48787	2.40513	0.56931	1.05903
Cep152	2.60173	2.54161	0.698724	1.04255
Cep162	1.91229	1.73803	0.163028	1.12839
Cep164	2.87623	2.58052	0.0345422	1.22748
Cep170	2.55995	2.57287	0.75688	0.991085
Cep19	2.07603	2.01456	0.704483	1.04353
Cep192	3.26232	3.29312	0.791353	0.978878
Cep250	4.47283	4.3625	0.265769	1.07948
Cep295	2.5489	2.44804	0.628063	1.07242
Cep350	4.24328	4.09169	0.132825	1.11079
Cep44	2.76253	2.80246	0.804881	0.972701
Cep57	3.42614	3.81079	0.0524583	0.765965
Cep57l1	2.26045	2.21907	0.830293	1.0291
Cep63	3.02012	2.90748	0.303877	1.08121
Cep68	2.79401	2.73499	0.501885	1.04176
Cep70	1.91622	1.47535	0.236154	1.35742
Cep76	1.16898	0.820749	0.13499	1.273
Cep78	1.3645	1.17077	0.382745	1.14372
Cep83	2.98227	3.02497	0.67501	0.970841
Cep83os	0.955158	1.47329	0.0620093	0.698274
Cep85	2.1351	2.18812	0.756404	0.963921
Cep95	2.83688	2.49512	0.299205	1.2673
Cep97	2.64988	2.18154	0.0873254	1.38352
Cept1	2.66564	2.8919	0.101248	0.85485
Cercam	3.20325	3.4179	0.114122	0.861755
Cerk	5.317	5.08309	0.0165388	1.17602
Cerkl	1.27097	1.19177	0.814359	1.05643
Cers2	6.0665	6.14226	0.47145	0.948844
Cers4	3.62878	3.7042	0.322499	0.949063
Cers5	4.95703	5.04042	0.0716892	0.943831
Cers6	3.59661	3.47293	0.269121	1.08951
Cetn2	5.58818	5.79961	0.0770389	0.863681
Cetn3	5.06547	5.29747	0.187737	0.851455
Cfap20	3.47095	3.35114	0.144724	1.0866
Cfap298	2.33208	2.52401	0.0823425	0.875433
Cfap36	3.74758	3.53953	0.162165	1.15512
Cfap97	2.63046	2.84006	0.00398698	0.864781
Cfdp1	4.30786	4.5071	0.0992355	0.871005
Cfl1	9.14319	9.68842	0.0243255	0.685285
Cfl2	2.83155	2.55437	0.370725	1.21183
Cflar	4.18966	4.18573	0.904208	1.00273
Cfp	1.6121	0.938428	0.105642	1.59513
Cggbp1	5.44655	5.29356	0.0349292	1.11187
Cgrrf1	3.55701	3.49175	0.645842	1.04627
Chac2	1.34892	1.35829	0.909663	0.993524
Chaf1a	1.04812	1.09098	0.67632	0.970723
Chaf1b	1.35298	1.33294	0.820436	1.01399
Champ1	2.53274	2.63171	0.452109	0.933699
Chchd1	4.18587	4.2867	0.485989	0.932492
Chchd2	7.03017	7.10419	0.673441	0.949988
Chchd3	4.64237	4.73265	0.605745	0.939341
Chchd4	2.20588	2.24297	0.908253	0.97462
Chchd5	3.20928	3.20401	0.90082	1.00367
Chchd7	2.07435	2.14054	0.528565	0.955157
Chd1	3.93941	3.92187	0.740295	1.01223
Chd1l	3.59259	3.60545	0.838866	0.991124
Chd2	4.41853	4.41386	0.93322	1.00324
Chd3	5.70058	5.51984	0.0960222	1.13347
Chd4	6.13571	6.19464	0.601653	0.959979
Chd6	3.37602	3.24245	0.223482	1.097
Chd7	3.97065	3.90067	0.233384	1.0497
Chd8	4.85269	4.83619	0.769173	1.0115
Chd9	3.17502	3.06378	0.057852	1.08015
Chek2	1.21838	0.0814278	0.0355215	2.19916
Cherp	4.5096	4.28385	0.0371477	1.16939
Chfr	4.74165	4.78051	0.50749	0.973427
Chic1	1.46837	1.39786	0.842551	1.05009
Chic2	4.63571	4.56766	0.318922	1.04829
Chid1	1.04822	1.64806	0.010085	0.659826
Chka	3.73095	3.67079	0.464443	1.04258
Chkb	5.73005	5.38655	0.0795118	1.26883
Chm	2.88489	2.94331	0.249949	0.960312
Chmp1a	5.46806	5.70658	0.242678	0.847611
Chmp1b	5.20136	5.15527	0.554388	1.03247
Chmp2a	6.05744	6.17766	0.396797	0.920046
Chmp2b	4.01481	3.97787	0.80202	1.02594
Chmp3	4.28893	4.40425	0.155701	0.923173
Chmp4b	5.91539	6.10667	0.188892	0.875825
Chmp5	5.50233	5.40988	0.291503	1.06618
Chmp6	3.71662	4.13196	0.0237118	0.749841
Chmp7	4.49648	4.34487	0.233486	1.11081
Chn2	3.19682	3.86148	0.00200703	0.630838
Chordc1	5.05571	4.74535	0.0020547	1.24001
Chp1	5.73503	5.64674	0.458435	1.06311
Chpf	3.90159	4.05244	0.246401	0.900722
Chpf2	3.64148	3.69336	0.11169	0.96468
Chpt1	2.46806	2.63777	0.391737	0.88902
Chrac1	4.32179	4.65954	0.108639	0.791272
Chrne	3.14302	3.01947	0.569995	1.08941
Chst10	1.32435	1.4587	0.687593	0.911083
Chst11	4.0839	4.23066	0.0775949	0.903274
Chst12	4.74973	4.93423	0.267212	0.879952
Chst14	2.30003	2.44437	0.196988	0.904795
Chst3	1.53169	1.35184	0.602636	1.13277
Chsy1	6.97761	7.28033	0.00612663	0.810723
Chtf18	1.51793	1.00589	0.0350499	1.42607
Chtf8	5.6097	5.61579	0.958492	0.995791
Chtop	5.83941	5.84118	0.95986	0.998771
Chuk	4.11453	4.12086	0.969054	0.995623
Churc1	5.90092	5.91872	0.780697	0.987738
Ciao1	3.74493	3.62218	0.119641	1.08881
Ciapin1	3.21917	3.26323	0.673794	0.969923
Cib1	4.76202	5.00617	0.215668	0.844311
Cic	5.22598	5.22321	0.973244	1.00192
Ciita	1.33798	1.09642	0.544359	1.18227
Cinp	2.45155	2.22269	0.203461	1.17191
Cipc	4.2156	4.08205	0.139331	1.09699
Cir1	4.96404	4.73755	0.00436696	1.16999
Cirbp	6.00122	6.26375	0.0459199	0.833628
Cisd1	2.76687	2.77815	0.941576	0.992215
Cisd2	4.09693	4.06748	0.778313	1.02063
Cisd3	3.51102	3.99357	0.00472658	0.715715
Cited2	6.45379	6.04824	0.00133194	1.32459
Cited4	4.31688	3.02888	0.00364779	2.44189
Ciz1	4.74873	4.65179	0.100472	1.0695
Ckap5	3.50683	3.48081	0.278578	1.01819
Ckb	2.23	1.8621	0.357459	1.29048
Cklf	2.70721	2.53918	0.280879	1.12353
Cks1b	1.58651	1.96152	0.305027	0.771101
Cks2	4.33764	3.78821	0.0578296	1.46351
Clasp1	2.95003	2.90646	0.225057	1.03066
Clasp2	3.2622	3.29775	0.475457	0.975661
Clasrp	4.23769	4.09129	0.0958775	1.1068
Clcc1	3.31554	3.14709	0.109693	1.12385
Clcf1	5.63363	5.31983	0.0611608	1.24297
Clcn3	3.8556	3.82262	0.525957	1.02312
Clcn4	3.97948	4.01366	0.561604	0.976583
Clcn6	2.59068	2.3658	0.152441	1.16868
Clcn7	3.21318	3.17475	0.668888	1.02699
Cldnd1	4.3858	4.22204	0.00640695	1.1202
Cldnd2	3.55469	3.08942	0.161224	1.38058
Clec16a	2.8754	2.96443	0.54836	0.940159
Clec2d	5.85451	6.20933	0.0549388	0.781965
Clec2i	3.93863	3.43476	0.0808479	1.41801
Clic1	7.51456	7.76244	0.0468653	0.842138
Clic3	1.66648	1.63752	0.9204	1.02027
Clic4	4.00312	4.34356	0.205125	0.789802
Clic5	2.56804	2.32284	0.0443559	1.18525
Clint1	5.80679	5.7593	0.225633	1.03346
Clip1	3.36108	3.23072	0.0865039	1.09456
Clip2	3.53099	3.47278	0.460218	1.04118
Clip4	3.99539	4.13364	0.225992	0.908616
Clk1	6.71928	6.27761	0.19925	1.35818
Clk2	4.74357	4.36921	0.217868	1.29626
Clk3	5.08453	5.08186	0.96576	1.00185
Clk4	5.31653	4.99213	0.12043	1.25214
Cln3	4.68218	4.77548	0.329297	0.937372
Cln5	4.06933	4.01859	0.109984	1.03579
Cln6	1.91732	1.40217	0.0238329	1.42915
Clnk	2.94235	4.14782	0.000946423	0.433628
Clns1a	3.90156	3.87525	0.477438	1.01841
Clock	1.88023	1.90356	0.855018	0.983962
Clp1	4.26563	4.17959	0.364209	1.06145
Clpp	3.75899	3.91873	0.445217	0.895188
Clptm1	4.67614	4.71913	0.778428	0.970644
Clptm1l	5.49943	5.79713	0.0903876	0.813553
Clpx	3.58168	3.65207	0.588863	0.952378
Clstn1	3.10671	3.39652	0.0889773	0.81801
Clta	6.16731	6.19707	0.761107	0.97958
Cltb	3.49137	3.53595	0.624625	0.969574
Cltc	5.26751	5.41049	0.333372	0.905645
Cluap1	2.54228	2.75937	0.223084	0.860297
Cluh	2.3804	2.84289	0.0211495	0.725735
Cma1	7.8663	7.76537	0.639147	1.07247
Cmah	4.76664	4.49913	0.329087	1.20373
Cmas	5.05824	5.20527	0.175776	0.90311
Cmc1	4.15094	4.50476	0.0252868	0.782507
Cmc2	2.38438	2.41547	0.850621	0.978678
Cmc4	2.23361	1.79042	0.0738655	1.3596
Cmip	5.20602	5.32806	0.393672	0.918883
Cmklr1	4.97337	5.68258	0.0368535	0.611657
Cmpk1	5.59416	5.90106	0.0325662	0.808374
Cmpk2	0.148078	1.04821	0.00401604	0.535839
Cmss1	1.6027	1.4847	0.277941	1.08523
Cmtm3	1.06124	1.42269	0.055759	0.778377
Cmtm6	5.61593	5.67032	0.514936	0.962998
Cmtm7	4.05742	4.79026	0.0146347	0.601716
Cmtr1	3.67452	3.80787	0.22665	0.911714
Cmtr2	1.48435	1.49943	0.90005	0.989602
Cnbp	7.21313	7.27145	0.545853	0.960384
Cndp2	4.50102	4.73551	0.230621	0.849981
Cnep1r1	3.88557	3.77868	0.382065	1.0769
Cnih1	3.73905	3.91137	0.167934	0.887414
Cnih4	2.4397	2.20498	0.159609	1.17668
Cnksr3	2.14697	2.11134	0.802388	1.025
Cnn2	7.85404	8.23085	0.0421863	0.770134
Cnnm2	2.08084	1.80139	0.172155	1.21373
Cnnm3	3.44201	3.00151	0.0111963	1.35707
Cnnm4	2.01144	1.61545	0.014812	1.31585
Cnot1	5.43086	5.4632	0.629824	0.977829
Cnot10	4.00481	3.72995	0.00918515	1.20988
Cnot11	3.80715	3.85635	0.721072	0.966474
Cnot2	4.35378	4.43525	0.11613	0.945094
Cnot3	5.49425	5.40562	0.351457	1.06336
Cnot4	2.70574	2.57489	0.0495168	1.09493
Cnot6	4.94146	4.81991	0.0505713	1.0879
Cnot6l	4.78581	4.58633	0.0255546	1.14828
Cnot7	4.00869	3.90511	0.51332	1.07443
Cnot8	4.60506	4.50892	0.487732	1.06891
Cnot9	3.57657	3.75229	0.00354357	0.885325
Cnp	4.85603	5.10159	0.177957	0.843488
Cnppd1	5.50352	5.51487	0.757858	0.992164
Cnpy2	3.81518	3.87659	0.775307	0.95833
Cnpy3	3.77048	3.98554	0.166912	0.86151
Cnpy4	3.80092	3.58546	0.0708036	1.16107
Cnr2	2.08621	1.6366	0.129031	1.36567
Cnrip1	3.30182	3.29078	0.932894	1.00769
Cnst	3.1215	3.04172	0.508154	1.05686
Cntrl	4.90097	4.69477	0.205538	1.15365
Cntrob	2.58362	2.21819	0.00550594	1.28826
Coa3	5.13095	5.25044	0.420155	0.920516
Coa4	2.54944	2.7969	0.113276	0.842379
Coa5	4.76094	5.02723	0.0948512	0.831451
Coa6	4.1113	4.16035	0.534507	0.966572
Coasy	2.86665	2.94706	0.733542	0.945791
Cobll1	3.36726	3.6008	0.103876	0.850543
Cog1	4.20777	4.14679	0.251931	1.04318
Cog2	4.26914	4.33671	0.360106	0.954247
Cog3	4.04441	3.96342	0.400211	1.05775
Cog4	3.86866	3.76878	0.15844	1.07169
Cog5	3.75377	3.94244	0.0758235	0.877414
Cog6	3.53653	3.52921	0.93988	1.00509
Cog7	2.71654	2.67962	0.735037	1.02592
Cog8	4.00664	3.98406	0.889657	1.01578
Coil	1.90143	2.28866	0.00641702	0.764594
Col11a2	2.5498	2.19286	0.235213	1.28071
Col20a1	1.37205	1.26383	0.633428	1.0779
Col4a3bp	4.92135	4.78421	0.322944	1.09973
Col8a2	2.4311	2.89919	0.00358703	0.72292
Colec12	2.21078	1.84001	0.3461	1.29305
Colgalt1	5.04486	5.17511	0.193255	0.913678
Commd1	3.61265	3.79604	0.465137	0.880628
Commd10	3.56999	3.92917	0.0393119	0.77961
Commd2	2.68101	2.75111	0.525373	0.95257
Commd3	4.89549	5.32318	0.00651897	0.743452
Commd4	5.54424	5.47178	0.297336	1.05151
Commd5	3.60909	3.68386	0.60819	0.949494
Commd6	4.62879	4.7946	0.224596	0.891424
Commd7	4.38123	4.46218	0.54665	0.945433
Commd8	3.72713	3.69197	0.706843	1.02467
Commd9	2.92467	2.96143	0.808359	0.974847
Comt	4.00045	4.18251	0.141683	0.881446
Comtd1	1.33229	1.68301	0.08678	0.784194
Cop1	1.91913	1.91117	0.897471	1.00554
Copa	5.72206	5.71578	0.962715	1.00436
Copb1	5.31701	5.37551	0.145848	0.960263
Copb2	5.53914	5.64354	0.202589	0.930195
Cope	6.0902	6.16972	0.218319	0.946373
Copg1	4.94922	4.90073	0.524214	1.03418
Copg2	3.47668	3.66785	0.215692	0.875896
Cops2	3.87147	4.16126	0.001647	0.818023
Cops3	4.36893	4.59911	0.134751	0.852528
Cops4	4.18327	4.27747	0.455908	0.936789
Cops5	4.08753	4.34014	0.100983	0.839373
Cops6	5.48519	5.76152	0.151306	0.825689
Cops7a	3.84351	4.07448	0.000731668	0.85206
Cops7b	3.00546	2.98888	0.765961	1.01156
Cops8	4.4914	4.53225	0.54617	0.972082
Cops9	5.22983	5.35239	0.43478	0.918554
Copz1	5.62172	5.56943	0.714237	1.03691
Coq10a	3.03291	2.97505	0.498548	1.04091
Coq10b	3.02702	2.88523	0.0993819	1.10328
Coq2	4.05046	3.83882	0.368059	1.15801
Coq5	3.24531	3.1605	0.333554	1.06055
Coq6	2.65385	2.7792	0.429114	0.916785
Coq8a	2.22986	1.87499	0.00622172	1.27887
Coq8b	3.09349	2.97723	0.611266	1.08392
Coq9	3.43126	3.4134	0.88736	1.01246
Coro1a	8.61289	8.88571	0.100778	0.827702
Coro1b	6.31831	6.56733	0.126465	0.841466
Coro1c	4.08834	4.38599	0.0362411	0.813572
Coro7	5.85315	6.00547	0.00387928	0.8998
Cotl1	6.88683	7.37932	0.0590114	0.710796
Cox10	1.8048	2.31677	0.0201291	0.701265
Cox11	2.45162	2.32099	0.0757776	1.09477
Cox14	4.89002	4.99863	0.182423	0.92748
Cox15	2.37199	2.45375	0.48066	0.944903
Cox16	2.31204	2.42181	0.604471	0.926737
Cox17	6.36995	6.46596	0.304725	0.935615
Cox18	2.61386	2.94556	0.12148	0.7946
Cox19	3.15026	3.4342	0.28806	0.821341
Cox20	4.36152	4.39115	0.818167	0.979672
Cox4i1	7.50456	7.80408	0.0927861	0.812522
Cox5a	5.89295	6.22218	0.058443	0.79596
Cox5b	6.84026	7.16954	0.0528246	0.795933
Cox6a1	7.24648	7.33945	0.477427	0.93759
Cox6b1	7.02923	7.32239	0.0733735	0.816112
Cox6c	6.5266	6.78945	0.163284	0.833441
Cox7a1	1.06355	-0.153109	0.00414911	2.32408
Cox7a2	5.66107	5.88879	0.0852927	0.853983
Cox7a2l	6.51586	6.73201	0.142952	0.860859
Cox7b	5.2639	5.56312	0.0107898	0.812691
Cox7c	7.05012	7.24203	0.0557737	0.875446
Cox8a	7.69547	7.93439	0.125844	0.847379
Cpd	1.07361	1.23813	0.305335	0.892223
Cpeb2	2.73733	2.43861	0.169596	1.23005
Cpeb4	3.02519	3.10306	0.660771	0.947453
Cplane1	2.08573	1.77053	0.0626032	1.24419
Cpne1	5.75069	5.82564	0.324247	0.949376
Cpne3	4.28493	4.30228	0.868259	0.988045
Cpne5	0.880742	1.14516	0.322882	0.832532
Cpne7	4.4112	4.07383	0.336124	1.26345
Cpne8	4.63974	4.46948	0.605283	1.12526
Cpox	3.56987	3.1189	0.0618919	1.36696
Cpped1	0.622056	1.12391	0.187207	0.706201
Cpsf1	4.72865	4.63058	0.212152	1.07034
Cpsf2	2.97127	3.16779	0.0879619	0.872655
Cpsf3	4.53461	4.72608	0.233177	0.875714
Cpsf4	4.58037	4.4349	0.166814	1.10609
Cpsf6	4.475	4.24597	0.229228	1.17204
Cpsf7	5.03477	4.91229	0.390078	1.0886
Cpt1a	5.38754	4.98036	0.283248	1.32609
Cpt2	2.85662	2.78132	0.566573	1.05358
Cptp	2.08256	2.25106	0.317596	0.889766
Cr1l	5.51903	5.62366	0.343328	0.93004
Cr2	2.04585	1.52503	0.0721092	1.43477
Cracr2a	4.38473	4.18709	0.536067	1.14682
Cradd	2.26684	2.49643	0.354368	0.852881
Cramp1l	3.32872	2.94435	0.0399395	1.30529
Crat	2.50495	2.46174	0.807948	1.0304
Crbn	4.053	4.10227	0.710185	0.96643
Crcp	3.75614	4.06803	0.000864571	0.805587
Creb1	4.35406	4.16589	0.016042	1.13932
Creb3	4.10333	4.09972	0.975071	1.0025
Crebbp	4.10443	3.97409	0.223712	1.09455
Crebl2	4.26763	4.09995	0.00385026	1.12325
Crebrf	4.72882	4.44791	0.000160645	1.21496
Crebzf	5.1186	5.08807	0.877104	1.02139
Creg1	3.64702	3.49938	0.0243229	1.10776
Creld1	1.77858	1.46453	0.23269	1.24319
Creld2	4.52344	4.40032	0.387405	1.08908
Crem	1.65864	1.43606	0.124897	1.16682
Crim1	4.01215	4.08257	0.267305	0.952357
Crip1	6.16194	6.49514	0.107852	0.79377
Cript	4.82327	4.90128	0.520391	0.947368
Crk	4.11927	3.97736	0.010034	1.10336
Crkl	4.68148	4.56443	0.187279	1.08452
Crlf2	4.62815	4.92543	0.135499	0.813783
Crlf3	6.05319	5.85286	0.0102968	1.14896
Crls1	2.43456	2.21973	0.395175	1.16057
Crnkl1	4.50027	4.44484	0.441688	1.03917
Crocc	1.91132	1.62251	0.0258259	1.22164
Crot	5.03002	5.05399	0.784099	0.983522
Crtam	3.09063	3.1061	0.965865	0.98933
Crtap	2.41233	2.76128	0.0452848	0.785159
Crtc1	2.53106	2.45252	0.680761	1.05595
Crtc2	4.74595	4.42787	0.00231265	1.24667
Crtc3	4.12628	4.04204	0.420055	1.06013
Cry1	3.55181	3.39873	0.143683	1.11194
Cry2	2.45243	2.15518	0.0800912	1.2288
Crybg1	4.40287	4.57557	0.200921	0.887183
Cryl1	1.25194	0.977675	0.224327	1.20938
Cryzl1	3.39544	3.55068	0.146892	0.897983
Cs	5.18064	5.34162	0.204093	0.894418
Csad	1.03025	1.08751	0.853283	0.961086
Csde1	6.53157	6.46864	0.00866091	1.04459
Cse1l	4.1853	4.20838	0.686179	0.98413
Csf2ra	1.00327	0.673463	0.415187	1.25685
Csgalnact2	2.80653	2.91616	0.469483	0.926823
Csk	6.74887	6.7652	0.885353	0.988748
Csnk1a1	5.60205	5.7556	0.068868	0.899034
Csnk1d	5.85995	5.8151	0.418346	1.03158
Csnk1e	3.31913	3.19259	0.151479	1.09168
Csnk1g1	3.36553	3.35279	0.707276	1.00887
Csnk1g2	6.44337	6.49316	0.633221	0.966081
Csnk1g3	3.84578	3.88341	0.679761	0.974252
Csnk2a1	5.16367	5.22334	0.172272	0.959484
Csnk2a2	2.97686	2.95598	0.251932	1.01458
Csnk2b	5.75299	5.8355	0.444959	0.944411
Cspp1	2.48718	2.23336	0.217304	1.19236
Csrnp1	2.57159	2.5167	0.480531	1.03878
Csrnp2	1.71288	1.17325	0.0128556	1.4536
Csrp1	4.59111	4.54943	0.830697	1.02931
Cst3	5.9565	6.14652	0.212721	0.876597
Cst7	6.01269	6.36094	0.131767	0.785538
Cstb	4.53901	4.95311	0.0430225	0.750491
Cstf1	3.72878	3.86849	0.259013	0.907699
Cstf2	3.52157	3.58322	0.240209	0.958166
Cstf2t	4.49067	4.36564	0.374538	1.09054
Cstf3	2.48514	2.58729	0.305965	0.931649
Ctbp1	6.50492	6.65705	0.221946	0.89992
Ctbp2	0.606459	1.05059	0.0955645	0.735029
Ctbs	1.26488	1.31705	0.690714	0.964487
Ctc1	2.29784	2.01918	0.155777	1.21307
Ctcf	5.46193	5.3756	0.308026	1.06167
Ctdnep1	5.22425	5.29361	0.712453	0.953062
Ctdp1	4.19669	4.06931	0.278657	1.0923
Ctdsp1	6.56083	6.64533	0.537402	0.943109
Ctdsp2	6.21365	5.9408	0.0750934	1.20819
Ctdspl2	3.45423	3.41682	0.628716	1.02627
Ctla2a	6.62784	6.56459	0.526755	1.04481
Ctla2b	5.73563	5.70915	0.874715	1.01852
Ctnna1	3.65068	3.96283	0.0734382	0.805437
Ctnnb1	6.51262	6.45292	0.291021	1.04225
Ctnnbl1	4.05991	4.12296	0.597098	0.95724
Ctns	2.78521	2.60011	0.0748872	1.1369
Ctps	0.34808	1.61499	0.00762511	0.415547
Ctps2	3.54694	3.46541	0.345302	1.05814
Ctr9	4.14994	4.00834	0.361934	1.10313
Ctrcos	1.16824	0.0955078	0.124796	2.10341
Ctsa	5.79624	5.66216	0.15504	1.0974
Ctsb	4.57335	4.74651	0.2856	0.886897
Ctsc	4.23281	3.98314	0.190397	1.18893
Ctsd	9.45681	9.55753	0.582955	0.932569
Ctse	6.09808	5.84181	0.0986601	1.19439
Ctsh	2.10687	1.97167	0.562204	1.09824
Ctso	3.66353	3.66333	0.998207	1.00014
Ctss	4.23422	4.5837	0.0489545	0.784862
Ctsw	8.12199	8.29628	0.0992576	0.886202
Ctsz	4.22466	4.24761	0.899496	0.984222
Ctu1	2.18266	2.30358	0.304243	0.919599
Ctu2	3.26466	3.29829	0.561588	0.976957
Cuedc1	4.30853	4.36292	0.504737	0.963004
Cuedc2	4.26943	4.22032	0.447156	1.03463
Cul1	4.83709	4.88617	0.274815	0.966551
Cul2	2.50899	2.63652	0.327735	0.915396
Cul3	5.20684	5.29985	0.039313	0.937563
Cul4a	3.70181	3.65301	0.512791	1.03441
Cul4b	3.60001	3.52066	0.202867	1.05655
Cul5	2.83811	2.84816	0.851576	0.993061
Cul7	1.37461	1.18804	0.198037	1.13806
Cul9	2.33956	2.06629	0.00226554	1.20854
Cuta	5.50262	5.61086	0.203862	0.92772
Cutc	2.59249	2.84872	0.152926	0.837272
Cux1	2.82636	2.84812	0.740819	0.985034
Cwc15	6.11778	6.0559	0.526591	1.04383
Cwc22	3.5152	3.75818	0.045513	0.844995
Cwc25	3.91952	3.88855	0.265538	1.02169
Cwc27	2.98993	2.99373	0.966115	0.997364
Cwf19l1	1.63593	1.58378	0.684586	1.03681
Cwf19l2	3.3643	3.35684	0.928005	1.00518
Cx3cr1	3.20691	3.708	0.0291003	0.706569
Cxcr2	1.80361	1.88909	0.770139	0.942467
Cxcr3	4.77188	4.68421	0.684632	1.06265
Cxcr4	7.69073	5.35953	0.0100254	5.03224
Cxcr5	2.22156	1.70895	0.0776362	1.42663
Cxcr6	3.21821	2.82649	0.205168	1.31196
Cxxc1	5.39811	5.18079	0.0625821	1.16257
Cxxc5	5.18295	4.96124	0.114258	1.16612
Cyb561a3	4.13018	4.06103	0.267913	1.0491
Cyb561d1	4.00717	3.86337	0.270014	1.10481
Cyb561d2	2.22854	2.38695	0.176162	0.896013
Cyb5a	4.96943	5.03055	0.634445	0.95852
Cyb5b	3.87227	4.0795	0.0116907	0.866196
Cyb5d1	3.45919	3.41213	0.760682	1.03316
Cyb5d2	1.62616	1.64016	0.892434	0.990343
Cyb5r1	2.91693	2.6102	0.0159203	1.2369
Cyb5r3	4.98436	5.11851	0.5349	0.911209
Cyb5r4	4.63443	4.657	0.838384	0.984474
Cyba	7.85854	8.37923	0.0389364	0.697038
Cybc1	5.57521	5.45969	0.188761	1.08337
Cyc1	5.1354	5.16504	0.785776	0.979665
Cycs	4.00692	4.40573	0.00109827	0.758483
Cyfip1	2.7359	2.93714	0.202995	0.869802
Cyfip2	5.95733	6.17676	0.0819453	0.858902
Cyhr1	4.03441	3.96461	0.429705	1.04957
Cyld	4.27927	4.37383	0.0250541	0.936555
Cym	4.51935	4.56867	0.498437	0.966388
Cyp20a1	2.54075	2.89137	0.139882	0.784249
Cyp2d22	1.38155	0.503041	0.0101739	1.83848
Cyp4f13	3.57986	3.56979	0.934113	1.00701
Cyp4f16	3.63366	3.46499	0.357464	1.12402
Cyp4v3	3.31238	3.39494	0.457284	0.944377
Cyp51	1.07883	1.21247	0.589006	0.911534
Cyren	1.57927	1.47668	0.691104	1.0737
Cysltr2	3.56391	3.6071	0.820077	0.970504
Cyth1	5.87287	5.93025	0.553588	0.961008
Cyth2	4.57811	4.27252	0.0165187	1.23593
Cyth3	2.12752	2.07558	0.845242	1.03666
Cyth4	6.82201	6.89661	0.447533	0.9496
Cytip	5.81816	5.65093	0.0469941	1.1229
D030056L22Rik	3.90663	3.42667	0.0590603	1.3947
D10Jhu81e	4.51445	4.68105	0.234951	0.890939
D10Wsu102e	3.73763	3.70233	0.731857	1.02477
D11Wsu47e	2.43236	2.44328	0.886264	0.992458
D130020L05Rik	1.28768	1.0631	0.585959	1.16844
D130040H23Rik	1.63031	1.50231	0.770201	1.09278
D16Ertd472e	4.72265	5.06848	0.00158956	0.786857
D17Ertd648e	2.09555	1.63826	0.343158	1.37296
D17H6S53E	3.42492	3.25899	0.139084	1.12189
D17H6S56E-5	4.78789	4.43166	0.0858168	1.28008
D17Wsu92e	5.11013	5.21719	0.387018	0.928475
D1Ertd622e	4.75446	5.24859	0.00195792	0.70999
D230025D16Rik	3.49352	3.3173	0.236379	1.12992
D2hgdh	2.51919	2.15697	0.0353985	1.28541
D330041H03Rik	3.1499	2.97203	0.227386	1.13122
D3Ertd751e	1.64742	1.37502	0.164646	1.20781
D430042O09Rik	2.19152	2.09815	0.411696	1.06686
D5Ertd579e	3.15569	3.12097	0.594311	1.02436
D5Ertd615e	2.41021	2.09927	0.36147	1.24051
D6Wsu163e	2.7576	2.76712	0.948453	0.993424
D730003I15Rik	1.01187	1.66721	0.141722	0.634928
D8Ertd738e	6.41527	6.52675	0.166801	0.925636
Daam1	1.66517	1.66833	0.970068	0.997811
Dab2ip	3.57454	3.88143	0.0029386	0.808384
Dad1	3.94503	4.12917	0.301449	0.880172
Dag1	2.26296	2.05741	0.171549	1.15313
Daglb	2.53659	2.47457	0.725977	1.04392
Dalrd3	5.18796	4.80041	0.162119	1.30817
Dancr	1.13701	1.06659	0.895699	1.05002
Dand5	1.39117	1.3382	0.78765	1.03739
Dap	5.72808	5.7588	0.872275	0.97893
Dap3	3.171	2.94796	0.0125525	1.16719
Dapk2	5.90019	5.87177	0.74483	1.01989
Dapk3	4.29483	4.40553	0.527898	0.92614
Dapp1	3.63989	3.5726	0.422692	1.04775
Dars	4.01087	4.27572	0.00964368	0.832282
Dars2	2.11987	2.05629	0.130871	1.04505
Daxx	4.2231	4.38069	0.0143102	0.896524
Dazap1	5.28798	5.39027	0.462489	0.931553
Dazap2	7.56999	7.59658	0.809098	0.981738
Dbf4	2.79435	2.52367	0.00952384	1.20637
Dbi	4.5323	4.66096	0.425132	0.91468
Dbndd2	1.69932	1.65514	0.653093	1.0311
Dbnl	6.08114	6.34774	0.0740082	0.831275
Dbp	1.8667	1.89346	0.89792	0.981616
Dbr1	3.41597	3.28405	0.311122	1.09575
Dbt	2.563	2.59485	0.754435	0.978159
Dcaf1	3.14489	3.432	0.0215818	0.819544
Dcaf10	2.9379	2.84649	0.542868	1.06541
Dcaf11	4.84546	4.86345	0.848479	0.987609
Dcaf12	4.69842	4.58979	0.0879898	1.0782
Dcaf13	4.74484	4.8344	0.479239	0.939808
Dcaf15	5.18927	5.0537	0.249634	1.09853
Dcaf17	1.99766	1.90122	0.695214	1.06913
Dcaf4	2.735	2.80513	0.624422	0.952553
Dcaf5	4.22348	4.41663	0.0893854	0.874694
Dcaf6	3.39155	3.36655	0.927229	1.01748
Dcaf7	5.05595	5.00439	0.5331	1.03639
Dcaf8	4.9359	4.87398	0.140606	1.04386
Dcakd	2.65738	2.61188	0.77205	1.03204
Dcdc2c	3.29344	2.9405	0.291405	1.27715
[truncated: 7,476 more rows]

## Sheet: List_UP
log2 RPKM > 1 in at least one condition; log2 FC > 0.736965594; p-value < 0.05
Gene Symbol	Tofacitinib	Vehicle	pvalue	FC
Hspa1b	4.67127	1.23317	0.0122518	10.8386
Hist1h4n	1.07814	-1.96868	0.0306339	8.26389
Jun	4.58111	2.21738	0.0185811	5.14698
Cxcr4	7.69073	5.35953	0.0100254	5.03224
Xlr3b	1.20711	-1.05755	0.0144566	4.80544
Fos	2.98106	0.736927	0.0231902	4.73753
Dmrta1	3.08284	1.52025	0.0036241	2.95384
Dusp1	3.99065	2.52197	0.0246816	2.76768
Hist1h1c	4.55218	3.12175	0.032804	2.69526
Erp27	1.15914	-0.188165	0.0189044	2.54437
Pik3ip1	4.61123	3.32175	0.000892946	2.4444
Cited4	4.31688	3.02888	0.00364779	2.44189
Tmod4	2.45561	1.19883	0.0288967	2.38962
Il7r	5.59084	4.33608	0.00309621	2.38628
Cox7a1	1.06355	-0.153109	0.00414911	2.32408
Tnfsf9	1.08674	-0.0669206	0.00153746	2.22477
Tsc22d3	6.98233	5.84417	0.0129685	2.201
Chek2	1.21838	0.0814278	0.0355215	2.19916
Dnajb1	5.42859	4.43575	0.00884934	1.9901
Bcl6	3.38449	2.43246	0.00375964	1.93459
Txnip	8.80559	7.89045	0.0011709	1.88575
Kifc5b	1.54725	0.640782	0.00175585	1.87445
Cyp2d22	1.38155	0.503041	0.0101739	1.83848
Dnaja1	6.33951	5.4692	0.00994828	1.82806
Hsph1	4.42592	3.57406	0.00198841	1.80484
Tbxa2r	1.95555	1.12039	0.00223999	1.78405
Tmem216	2.16562	1.34419	0.0375742	1.76716
Tbc1d31	1.56851	0.754387	0.0101431	1.75823
Zfp36l2	8.90299	8.09707	0.000704061	1.74826
Hyls1	2.52148	1.72912	0.00813529	1.7319
Aqp11	1.57216	0.781398	0.0442582	1.72999
Wdcp	1.69996	0.911731	0.00180715	1.72695
Angpt1	3.51095	2.75403	0.003194	1.68989
Proser3	1.62856	0.89055	0.0321814	1.66787
Mturn	3.27938	2.54355	0.0101731	1.66536

## Sheet: List_DOWN
log2 RPKM > 1 in at least one condition; log2 FC < -0.736965594; p-value < 0.05
Gene Symbol	Tofacitinib	Vehicle	pvalue	FC
Bcl2	2.70746	5.37864	0.000117961	0.156998
F2rl2	-0.0662813	1.99578	0.00930185	0.239473
Socs1	1.86323	3.6069	0.00718197	0.298609
Bcl2l1	2.47697	4.12909	0.000706526	0.318171
Bspry	0.909603	2.543	0.00241125	0.322328
Gzmb	6.63086	8.17402	0.00137132	0.343133
Pim2	3.60877	5.09442	0.00311004	0.357087
Mettl1	0.0929198	1.56973	0.00274897	0.359283
Gm8817	-0.226753	1.24634	0.0218338	0.360209
Stc2	0.308056	1.77606	0.0316412	0.361482
Slc7a5	0.220189	1.67229	0.00516933	0.36549
Apex1	1.04182	2.47237	1.56726e-05	0.370991
Serpina3g	1.70314	3.07979	0.0284549	0.38511
Spred2	1.00215	2.33497	0.00145164	0.396992
Srm	1.85192	3.14519	0.00292275	0.408025
Ctps	0.34808	1.61499	0.00762511	0.415547
Bysl	1.57095	2.80921	0.00829094	0.423883
Egr3	0.649151	1.88664	0.0205841	0.42411
Tsr1	1.81322	3.04708	0.000102736	0.425178
Clnk	2.94235	4.14782	0.000946423	0.433628
Gpatch4	0.373372	1.55553	0.00366121	0.440691
Mki67	0.0822422	1.26359	0.0182813	0.44094
Rrp12	0.497667	1.67528	0.00953873	0.442084
Ccnd2	5.07633	6.23383	0.00553864	0.448289
Trmt61a	0.502031	1.6455	0.000672843	0.45267
Tnfrsf9	2.50745	3.63043	0.0121911	0.459146
1810006J02Rik	0.872475	1.99507	0.0247974	0.459268
Tdg	0.164404	1.28023	0.00867042	0.461425
Rgl1	1.87658	2.98013	0.00882173	0.465371
Osm	2.29129	3.35549	0.00915607	0.478236
Rnf157	2.11348	3.15253	0.00725729	0.486649
Egr1	1.39881	2.43002	0.0107174	0.489299
Nucb1	5.30899	6.33562	0.0166634	0.490854
Ifit3	0.536936	1.55539	0.0139721	0.493646
Rasgrp1	3.7026	4.72014	0.000806711	0.493961
Ppp1r14b	3.82923	4.82793	0.00509591	0.500451
Castor1	1.70079	2.69565	0.0466779	0.501786
Timm8a1	0.981743	1.96806	0.00284041	0.504765
Slc7a1	1.80583	2.77114	0.000453472	0.512169
Rcl1	2.17065	3.11672	0.00310562	0.519045
Klrb1a	6.08695	7.03043	0.000333334	0.519977
Cela1	1.36133	2.30198	0.0285546	0.521
Rrp1b	0.849132	1.78201	0.00251061	0.523812
Litaf	1.37901	2.31173	0.017613	0.523871
F2r	4.42943	5.33901	0.0167489	0.53234
Gcsh	1.83612	2.74487	0.0313978	0.532644
Gm33104	3.79891	4.70415	0.00578296	0.533943
Cmpk2	0.148078	1.04821	0.00401604	0.535839
Aen	1.19899	2.09826	0.0055695	0.53616
Nr4a1	2.20537	3.10076	0.00607018	0.537602
Tmem163	2.7626	3.65336	0.000481203	0.539328
Socs3	1.66224	2.54115	0.00369331	0.543776
Igtp	3.32492	4.20305	8.80564e-05	0.544073
Adrb1	1.05163	1.92196	0.00885645	0.547022
Emilin2	4.1478	5.01673	0.0117497	0.547551
Adap1	2.26039	3.12535	0.0207224	0.549063
Smyd2	0.635109	1.50006	0.0316581	0.549066
Nme1	4.2452	5.10287	0.0178776	0.551841
Gbp6	1.05947	1.90861	0.0191106	0.555114
Ccdc86	1.20646	2.0496	0.0161835	0.55743
Sorcs2	2.13154	2.97451	0.0119418	0.557495
Timm10	1.96207	2.79997	0.015237	0.559459
Irgm2	2.62264	3.44761	0.00160867	0.564494
Fgl2	6.18354	7.00702	0.0034163	0.565079
Fkbp10	1.08479	1.90736	0.0168734	0.565431
Dph1	0.559505	1.38113	0.0102234	0.565804
Stat1	4.13684	4.95667	0.000627932	0.566508
Pprc1	1.47855	2.2885	0.0030964	0.5704
Nhp2	3.56975	4.37677	0.00174291	0.571558
Prag1	3.24686	4.05338	0.019646	0.571758
Lppos	2.77089	3.5759	0.0013385	0.572359
Lgals3	3.99748	4.79932	0.00746268	0.573614
Ccr2	6.07918	6.87806	0.0102442	0.574798
Ppp1r3b	1.37778	2.17387	0.000397566	0.575907
1700020L24Rik	1.85966	2.6518	0.0404836	0.577485
Grwd1	1.42171	2.207	0.0217264	0.580236
Myc	2.89017	3.66926	0.000770334	0.582733
P2ry14	0.720953	1.4986	0.0135305	0.583319
Casp3	3.66688	4.43941	0.00568115	0.585389
9130023H24Rik	1.37144	2.14386	0.016822	0.585434
Smyd5	1.38979	2.16075	0.0310884	0.586027
Mybbp1a	3.71672	4.48473	0.0130723	0.587229
Cdk6	1.13543	1.88761	0.00148457	0.593705
Socs2	0.972799	1.7194	0.000493236	0.596006
Etv3	1.92036	2.66683	0.0034789	0.59606
Il3ra	1.70077	2.44311	0.00966029	0.597768
Nle1	1.57811	2.31641	0.0239396	0.599445
