# Supplementary material for: JAK Inhibition Differentially Affects NK Cell and ILC1 Homeostasis
Source: Front Immunol. 2019 Dec 19;10:2972. doi: 10.3389/fimmu.2019.02972 (PMC6930870; doi:10.3389/fimmu.2019.02972)
Supplement: Supplementary file 3 [file Table_3.XLSX]

## Sheet: Sheet1
	Supplemental Table 3: list of antibodies used
	Antibody	Company
	Surface staining antibodies
	anti-mouse CD3ε (145-2C11)	eBioscience
	anti-mouse CD16/CD32 (2.4G2)	BD Biosciences
	anti-mouse NKp46 (29A1.4)	BioLegend
	anti-mouse CD11b (M1/70)	BD Biosciences
	anti-mouse CD27 (LG.3A10)	BioLegend
	anti-mouse TRAIL (N2B2)	eBioscience
	anti-mouse CD49b (DX5)	eBioscience
	Intracellular staining antibodies
	anti-mouse IFN-g (XMG1.2)	eBioscience
	anti-mouse Ki67 (SolA15)	eBioscience
	anti-mouse Eomes (Dan11mag)	eBioscience
	anti-mouse Bcl-2 (BCL/10C4)	BioLegend
